# Supplementary material for: Autoantibodies to IL-1Ra and PGRN in severe COVID-19 are associated with inflammation-induced hyperphosphorylated antigen isoforms
Source: Nat Commun. 2026 May 27;17:4768. doi: 10.1038/s41467-026-73316-5 (PMC13219524; doi:10.1038/s41467-026-73316-5)
Supplement: Supplementary file 3 — Supplementary Data 1 [file 41467_2026_73316_MOESM3_ESM.xlsx]

## Sheet: Tabelle1
#	age	sex	ICU	blood group	IL-1Ra-Ab	hyperphosphorylated IL-1-RA	IL-1Ra (pg/ml)	PGRN-Ab	hyperphosphorylated PGRN	PGRN levl (ng/ml)	SAPS II day of admission	Oxygenation index day of admission	Outcome	Ferritin (ng/ml)	IL-6 (pg/ml)	CRP (mg/)	Hb (g/dl)	Platelets (G/l)	Leukocytes (.../µl)	B cells (.../µl)	CD4 (.../µl)	CD8 (.../µl)	B/T8	immunologically relevant co-variancies/diagnosis	Oxygen / NIV	MV	vvECMO	treatment
1	69	m	yes	B pos	no	no	658.171	no	no	116.622	63	86	survived	121	11	184.6	7.5	153	8300	95.6492	404.841	336.997	0.283828	no		yes	yes
2	84	m	yes	0 pos	yes	yes	154.808	yes	yes	18.4192	37	65	survived	383	3.51	39.2	7.8	184	8900	184.408	249.823	120.239	1.53368	Relapse of Guillain Barré Syndrom, Plasmapheresis for CIDP		no	no	Urbason high dose, Plasmapheresis
3	61	m	yes	0 pos	yes	yes	93.8743	yes	yes	21.3424	45	72	died	997	2397	310.1	8.7	67	12200	65.4896	230.824	35.4288	1.84848	no		yes	yes
4	64	m	yes	B neg	no	no	126.547	no	no	120.689	49	62	survived	2404	1306	141	8.1	78	31500	96.579	261.954	18.963	5.09302	no	yes	yes	no	Hydroxychloroquin Azithromycin
5	60	m	yes	0 pos	no	no	1095.81	no	no	144.806	51	66	died	1005	247.6	306.4	7.2	205	23800	44.982	294.382	69.972	0.642857	no		yes	yes	Urbason-pulse, Tocilizumab, Icatibant
6	60	m	yes	0 pos	yes	yes	13.572	yes	yes	21.3424	20	77	died	1926	78.65	231.3	7.7	306	12200	103.419	383.19	65.758	1.57273	no		yes	yes	Urbason-pulse, Hydroxychloroquin-Azithromycin
7	24	f	no	unknown	yes	yes	107.838	no	no	130.333	6	na	survived	87	NA	0.6	13.5	327	6700	198.106	1252.95	666.355	0.297297	no	yes	no	no
8	54	f	no	A neg	no	no	1164.04	no	no	145.698	19	208	survived	650	78.3	4.3	11.6	467	6300	102.841	725.71	838.253	0.122685	undifferentiated connective tissue disorder	yes	no	no
9	52	m	yes	unknown	yes	yes	119.519	yes	yes	26.6776	51	68	survived	2855	151	23.7	7.7	191	4900	252.399	2.499	71.638	3.52326	Erstdiagnose HIV, CMV-coinfection, PCP	yes	yes	no
10	60	m	yes	B neg	yes	yes	145.361	yes	yes	21.0764	33	65	survived	3810	73.69	25.2	8.9	173	11600	206.503	770.785	1263.03	0.163498	no	yes	yes	yes	Tacrolimus
11		m	no		no	no	883.61	no	no	114.305	46	635	survived	NA	NA	18.5	14.4	183	8300	21.4472	32.1708	30.5938	0.701031		yes	no	no
12	57	m	yes	unknown	no	no	1114.3	no	no	135.334	22	69	survived	1483	154.9	79	13.9	337	10900	79.7335	568.489	279.585	0.285185	hay fever, ANA 1:1280	yes	no	no	Hydroxychloroquin Azithromycin
13	58	f	no	A neg	no	no	814.514	no	no	145.698	23	na	survived	NA	NA	1.2	8.5	137	3000	27.552	551.04	368.016	0.0748663	Bilateral lung transplantation one year before, alpha1-Antitrypsin deficiency		no	no
14	64	m	yes	A pos	no	no	1139.09	no	no	162.78	55	71	survived	1547	227.4	263.7	8.6	167	12300	169.445	495.223	184.574	0.918033	Myasthenia gravis, thymectomy two years before, antibodies against acetylcholine receptor	yes	yes	no
15	58	m	no	unknown	no	no	1080.47	no	no	114.883	22	271	survived	4482	NA	129.4	13.5	288	4900	38.5728	238.022	105.84	0.364444		yes	no	no
16	61	m	yes	0 neg	no	no	915.713	no	no	145.995	40	70	survived	953	141.3	4.3	11.5	360	7600	332.91	975.711	316.973	1.05028	no	yes	yes	no	Hydroxychloroquin Azithromycin
17	65	m	yes	0 neg	no	no	749.49	no	no	109.972	36	65	survived	1277	252.5	34	7.6	403	9600	110.63	468.25	389.779	0.283828	no	yes	yes	no
18	53	m	yes	A pos	no	no	817.368	no	no	144.212	32	89	survived	2570	76.35	20.5	9.8	368	14800	446.072	916.475	508.928	0.876494	no	yes	yes	no	Hydroxychloroquin Azithromycin
19	68	m	yes	A neg	yes	yes	152.444	yes	yes	20.8103	49	76	died	3809	314.3	239.7	8.2	201	10000	149.76	475.92	32.4	4.62222	no	yes	yes	yes	Hydroxychloroquin Azithromycin
20	56	f	no	0 neg	yes	yes	282.539	yes	yes	23.2067	13	na	survived	NA		5.5	10.8	354	7100	189.939	1174.17	515.858	0.368201	5 months before bacterial pneumonia	yes	no	no
21	64	m	yes	A pos	yes	yes	255.631	yes	yes	29.8913	33	73	survived	2393	640	121.7	8.2	192	9800	127.635	613.519	337.943	0.377682	no	yes	yes	no
22	87	f	yes	A pos	yes	yes	297.306	no	no	117.782	32	92	survived	392	39.73	126.6	9.7	398	8600	49.8456	584.06	265.482	0.187755	no	yes	yes	no	Hydroxychloroquin Azithromycin
23	49	m	yes	A neg	no	no	1173.44	no	no	128.867	64	66	died	11373	120	91.3	8.7	5	5200	52.1976	118.154	27.0816	1.92742	no	yes	yes	no	Dexamethason Etoposid
24	71	m	yes	O pos	yes	yes	164.282	yes	yes	22.6738	52	72	died	311	51.13	193.6	7.5	177	12600	433.881	459.547	235.885	1.83938	kidney transplantation after Nephrolithiasis 6 years before, IS with Advagraf, Cellcept and Urbason	yes	yes	no	IS due to kidney transplant
25	71	m	yes	A pos	no	no	968.847	no	no	84.3218	51	63	died	558	99.22	94.1	6.9	133	8000	131.648	710.512	91.96	1.43158	no	yes	yes	yes
26	56	m	yes	A pos	yes	yes	228.934	yes	yes	21.0764	40	58	died	2563	112.8	285.7	9.2	193	7800	54.3582	323.996	101.182	0.537234	no	yes	yes	yes
27	87	m	no	A neg	no	no	828.803	no	no	115.463	38	314	survived	NA	NA	45	14.3	116	8700	41.325	227.288	114.057	0.362319		yes	no	no
28	72	m	no	unknown	yes	yes	289.915	yes	yes	22.9402	38	na	survived	1996	NA	73.2	8.8	481	4900	0	453.862	722.549	0.628141	MZL, 3 years before 6x Rituximab-Bendasmustin, until 1 year before Rituximab maintenance; hypogammaglobulinemia	yes	no	no
29	51	m	yes	A pos	no	no	1034.82	no	no	83.1953	39	60	survived	1982	437	131.5	7.9	70	6500	106.08	544.544	144.092	0.736196	no, HIT	yes	yes	yes
30	52	m	no	B pos	yes	yes	na	no	no	na	na	na	survived	NA	NA	NA	NA	NA	NA	NA	NA	NA	NA	kidney transplantation after Nephrolithiasis 6 months before, FSGS	yes	no	no
