# Supplementary material for: Autoantibodies to IL-1Ra and PGRN in severe COVID-19 are associated with inflammation-induced hyperphosphorylated antigen isoforms
Source: Nat Commun. 2026 May 27;17:4768. doi: 10.1038/s41467-026-73316-5 (PMC13219524; doi:10.1038/s41467-026-73316-5)
Supplement: Supplementary file 4 — Supplementary Data 2 [file 41467_2026_73316_MOESM4_ESM.xlsx]

## Sheet: Tabelle1
#	sex	Age	condition at hospitalisation	PGRN-Ab	IL-1-Ra-Ab	Survived
						yes: 1; no: 0
1	m	55	moderate	neg	neg	1
2	m	57	moderate	pos	neg	1
3	f	75	moderate	neg	neg	1
4	m	68	moderate	neg	neg	1
5	m	65	na	neg	neg	na
6	f	45	na	pos	neg	na
7	f	53	moderate	neg	neg	1
8	f	33	severe	neg	neg	1
9	f	30	moderate	neg	neg	1
10	f	70	moderate	neg	neg	1
11	f	91	moderate	neg	neg	1
12	f	73	moderate	pos	neg	1
13	f	79	severe	neg	neg	1
14	f	76	na	neg	neg	na
15	f	83	moderate	neg	neg	1
16	m	55	moderate	neg	neg	1
17	f	65	moderate	neg	neg	1
18	f	80	moderate	neg	neg	1
19	m	80	moderate	neg	neg	1
20	m	91	na	neg	neg	na
21	f	71	moderate	neg	neg	1
22	f	79	moderate	neg	neg	1
23	m	56	moderate	neg	neg	1
24	f	77	moderate	neg	neg	1
25	f	46	moderate	pos	neg	1
26	m	60	severe	neg	neg	1
27	f	71	moderate	neg	neg	1
28	f	87	moderate	neg	neg	1
29	m	77	moderate	neg	neg	1
30	m	68	severe	neg	neg	1
31	m	77	moderate	neg	neg	0
32	m	69	severe	pos	neg	1
33	m	82	severe	neg	neg	0
34	f	48	moderate	neg	neg	0
35	m	83	severe	neg	neg	1
36	m	85	moderate	neg	neg	0
37	f	6	mild	neg	neg	1
38	f	51	moderate	neg	neg	1
39	m	79	moderate	neg	neg	1
40	f	45	severe	neg	neg	1
41	f	77	moderate	neg	neg	1
42	m	55	na	neg	neg	na
43	f	77	severe	pos	neg	1
44	m	72	moderate	neg	neg	1
45	m	89	severe	neg	neg	1
46	m	68	moderate	neg	neg	1
47	m	70	moderate	neg	neg	1
48	f	77	moderate	neg	neg	1
49	m	53	moderate	neg	neg	1
50	m	82	severe	neg	neg	0
51	m	27	severe	neg	neg	1
52	f	63	moderate	neg	neg	1
53	m	42	moderate	neg	neg	1
54	f	64	moderate	neg	neg	1
55	m	68	severe	neg	neg	1
56	f	87	severe	neg	neg	1
57	f	66	severe	neg	neg	1
58	f	79	moderate	neg	neg	1
59	f	82	severe	neg	neg	1
60	m	49	moderate	pos	neg	1
61	m	83	severe	neg	neg	1
62	m	71	severe	neg	neg	0
63	f	64	severe	neg	neg	1
64	m	53	moderate	neg	neg	1
65	m	38	severe	neg	neg	1
66	m	61	moderate	neg	neg	1
67	m	75	severe	neg	neg	1
68	f	55	severe	neg	neg	1
69	f	61	moderate	neg	neg	1
70	f	40	moderate	neg	neg	1
71	f	77	moderate	neg	neg	1
72	m	49	moderate	pos	neg	1
73	f	34	moderate	neg	neg	1
74	f	83	severe	neg	neg	1
75	m	51	moderate	neg	neg	1
76	f	42	moderate	neg	neg	1
77	m	69	moderate	neg	neg	1
78	f	65	moderate	neg	neg	1
79	m	41	moderate	neg	neg	1
80	m	85	moderate	neg	neg	1
81	f	83	severe	neg	neg	0
82	f	60	moderate	neg	neg	1
83	m	87	moderate	pos	neg	1
84	m	57	severe	pos	neg	1
85	f	63	severe	neg	neg	1
86	m	78	moderate	neg	neg	1
87	f	69	severe	pos	neg	1
88	m	46	severe	neg	neg	1
89	m	72	moderate	neg	neg	1
90	f	63	moderate	neg	neg	1
91	m	76	moderate	neg	neg	1
92	m	74	moderate	neg	neg	1
93	f	70	moderate	neg	neg	1
94	f	51	moderate	neg	neg	1
95	m	68	moderate	neg	neg	1
96	m	80	moderate	neg	pos	1
97	m	77	moderate	neg	neg	1
98	m	47	moderate	neg	neg	1
99	f	58	moderate	neg	neg	1
100	m	54	moderate	pos	neg	1
101	m	58	moderate	neg	neg	1
102	f	32	moderate	neg	neg	1
103	m	37	moderate	neg	neg	1
104	m	73	moderate	neg	pos	1
105	f	56	moderate	neg	neg	1
106	m	62	moderate	neg	neg	1
107	m	60	moderate	neg	neg	1
108	m	74	moderate	neg	neg	1
109	m	65	moderate	pos	pos	1
110	m	55	moderate	pos	pos	0
111	m	68	moderate	neg	neg	1
112	m	40	moderate	neg	neg	1
113	m	53	moderate	neg	neg	1
114	m	71	moderate	neg	neg	1
115	f	51	moderate	pos	pos	1
116	m	66	moderate	neg	neg	1
117	m	61	moderate	neg	neg	1
118	m	61	moderate	neg	neg	1
119	m	31	moderate	neg	neg	1
120	f	84	moderate	neg	neg	1
121	m	52	moderate	neg	neg	1
122	m	59	moderate	neg	neg	1
123	m	59	moderate	neg	neg	1
124	m	75	moderate	neg	neg	1
125	m	93	moderate	neg	neg	1
126	m	56	moderate	neg	neg	1
