# Supplementary material for: Autoantibodies to IL-1Ra and PGRN in severe COVID-19 are associated with inflammation-induced hyperphosphorylated antigen isoforms
Source: Nat Commun. 2026 May 27;17:4768. doi: 10.1038/s41467-026-73316-5 (PMC13219524; doi:10.1038/s41467-026-73316-5)
Supplement: Supplementary file 5 — Supplementary Data 3 [file 41467_2026_73316_MOESM5_ESM.xlsx]

## Sheet: Tabelle1
#	Sex	Age	Condition	PGRN-Ab	IL-1-Ra-Ab	Survived
						yes: 1; no: 0
Val 1	m	69	critical	neg	neg	1
Val 2	m	68	critical	neg	neg	0
Val 3	f	63	critical	neg	pos	1
Val 4	m	66	critical	pos	pos	1
Val 5	f	62	critical	pos	pos	1
Val 6	f	56	critical	neg	neg	0
Val 7	f	61	critical	neg	pos	1
Val 8	m	62	critical	neg	neg	1
Val 9	m	61	critical	pos	pos	1
Val 10	m	59	critical	neg	neg	0
Val 11	m	53	critical	neg	neg	1
Val 12	m	59	critical	neg	neg	0
Val 13	m	63	critical	neg	neg	1
Val 14	f	26	critical	pos	pos	0
Val 15	m	62	critical	pos	pos	1
Val 16	m	56	critical	pos	pos	1
Val 17	m	34	critical	neg	neg	0
Val 18	m	67	critical	neg	neg	1
Val 19	m	54	critical	neg	neg	1
Val 20	m	69	critical	pos	pos	1
Val 21	f	45	critical	neg	neg	0
Val 22	m	63	critical	neg	pos	1
Val 23	m	62	critical	neg	neg	0
Val 24	f	60	critical	pos	pos	0
Val 25	f	71	critical	neg	neg	0
Val 26	m	66	critical	neg	pos	0
Val 27	m	66	critical	neg	neg	0
Val 28	m	53	critical	neg	pos	1
Val 29	m	38	critical	pos	pos	1
Val 30	m	69	critical	neg	neg	1
Val 31	m	52	critical	neg	pos	0
Val 32	m	55	critical	neg	pos	1
Val 33	m	64	critical	neg	neg	0
Val 34	m	57	critical	neg	neg	1
Val 35	m	56	critical	pos	pos	1
Val 36	m	62	critical	pos	pos	1
Val 37	m	58	critical	pos	pos	1
Val 38	m	61	critical	neg	neg	1
Val 39	m	53	critical	neg	neg	0
Val 40	f	52	critical	neg	neg	0
Val 41	m	71	critical	pos	pos	0
Val 42	m	60	critical	neg	neg	1
Val 43	m	54	critical	pos	pos	0
Val 44	m	54	critical	neg	neg	1
Val 45	m	58	critical	neg	neg	0
Val 46	m	61	critical	neg	neg	1
Val 47	m	48	critical	pos	neg	na
Val 48	m	65	critical	pos	pos	1
Val 49	m	56	critical	neg	neg	na
Val 50	f	80	critical	neg	pos	na
Val 51	m	59	critical	pos	pos	na
Val 52	m	49	critical	neg	neg	na
Val 53	m	70	critical	pos	pos	na
Val 54	m	35	critical	pos	pos	na
Val 55	m	59	critical	pos	pos	na
Val 56	m	77	critical	pos	pos	na
Val 57	m	73	critical	pos	pos	na
Val 58	m	75	critical	neg	neg	na
Val 59	m	63	critical	neg	neg	0
Val 60	f	69	critical	pos	pos	0
Val 61	m	63	critical	neg	neg	0
Val 62	m	59	critical	pos	pos	na
Val 63	m	46	critical	pos	pos	Na
Val 64	m	63	critical	neg	neg	na
