# Supplementary material for: Autoantibodies to IL-1Ra and PGRN in severe COVID-19 are associated with inflammation-induced hyperphosphorylated antigen isoforms
Source: Nat Commun. 2026 May 27;17:4768. doi: 10.1038/s41467-026-73316-5 (PMC13219524; doi:10.1038/s41467-026-73316-5)
Supplement: Supplementary file 6 — Supplementary Data 4 [file 41467_2026_73316_MOESM6_ESM.xlsx]

## Sheet: Tabelle1
Pat.Nr	sampling date	time frame	COVID19 severity	age (years)	sex		anti-IL-1RA ab	OD value (ELISA)	Titer	Ig class	OD of anti-T111phos IL-1Ra ELISA	IL-1RA plasma level (com. ELISA)		anti-PGRN ab	OD value (ELISA)	Titer	Ig class	OD of anti-S81phos PGRN ELISA	PGRN plasma level (com. ELISA)
1	2021-04-30	Baseline	moderate	55	m		+	0.586	-	-	0.632	315		+	0.333	-	-	0.8	31
1	2021-08-04	3M-FU	moderate	0			-	0.044	-	-	0.053	1053		-	0.045	-	-	0.045	101
1	2022-04-28	12M-FU	moderate	0			-	0.064	-	-	0.045	1138		-	0.045	-	-	0.05	132
2	2021-05-10	Baseline	moderate	57	f		-	0.048	-	-	0.043	1660.27		-	0.042	-	-	0.041	129
2	2021-08-18	3M-FU	moderate	0			-	0.047	-	-	nd	nd		-	0.049	-	-	nd	nd
2	2022-05-04	12M-FU	moderate	0			-	0.044	-	-	nd	nd		-	0.05	-	-	nd	nd
3	2021-03-15	Baseline	moderate	54	m		-	0.049	-	-	0.046	1073		-	0.048	-	-	0.05	130
3	2021-06-16	3M-FU	moderate	0			-	0.043	-	-	nd	nd		-	0.052	-	-	nd	nd
3	2022-02-15	12M-FU	moderate	0			-	0.041	-	-	nd	nd		-	0.058	-	-	nd	nd
4	2021-04-19	Baseline	severe	41	m		+	0.867	800	IgM,IgG	0.569	133.676		-	0.057	-	-	0.149	70
4	2021-06-23	3M-FU	severe	0			+	0.256	100	IgG	0.075	1644.8		+	0.576	400	IgA,IgM,IgG	0.333	146.601
5	2021-03-19	Baseline	moderate	71	m		-	0.051	-	-	0.133	899		-	0.045	-	-	0.049	119
5	2021-07-06	3M-FU	moderate	0			+	0.64	-	-	0.044	1024		-	0.048	-	-	nd	121
5	2022-07-12	12M-FU	moderate	0			-	0.053	-	-	0.043	1090		-	0.05	-	-	nd	131
6	2021-05-14	Baseline	severe	62	f		+	0.962	800	IgM,IgG	0.559	155.212		+	0.949	800	IgA,IgM,IgG	0.573	30.9873
6	2021-08-30	3M-FU	severe	0			+	0.517	200	IgM,IgG	0.26	740.277		+	0.504	400	IgA,IgM,IgG	0.265	69.0053
6	2022-06-15	12M-FU	severe	0			+	0.204	100	IgG	0.053	1655.56		+	0.297	200	IgG	0.084	167.657
7	2021-04-07	Baseline	severe	56	m		+	0.752	1600	IgM,IgG	0.485	65.4784		+	0.733	800	IGM,IgG	0.274	35.569
7	2021-06-21	3M-FU	severe	0			+	0.458	400	IgM,IgG	0.281	980.764		+	0.25	200	IgG	0.128	75.3416
7	2022-03-30	12M-FU	severe	0			+	0.168	100	IgG	0.074	1533.53		+	0.146	100	IgG	0.048	177.113
8	2021-02-19	Baseline	severe	67	m		+	0.61	1600	IgA,IgM,IgG	0.736	72.6571		+	0.982	800	IgM,IgG	0.282	50.8736
8	2021-05-19	3M-FU	severe	0			+	0.35	800	IgM,IgG	0.305	1203.3		+	0.465	200	IgM,IgG	0.174	109.265
8	2022-01-24	12M-FU	severe	0			+	0.154	100	IgG	0.051	1452.76		+	0.206	200	IgG	0.063	185.886
9	2021-03-03	Baseline	severe	42	f		+	0.978	800	IgM,IgG	0.759	61.889		+	0.77	800	IGM,IgG	0.455	49.8013
9	2021-05-26	3M-FU	severe	0			+	0.201	100	IgG	0.059	1666.33		+	0.461	400	IgG	0.091	169.314
10	2021-04-12	Baseline	moderate	53	m		-	0.06	-	-	0.045	1073		-	0.059	-	-	0.047	133
10	2021-06-30	3M-FU	moderate	0			-	0.053	-	-	nd	nd		-	0.059	-	-	nd	nd
10	2022-04-07	12M-FU	moderate	0			-	0.05	-	-	nd	nd		-	0.053	-	-	nd	nd
11	2021-05-10	Baseline	moderate	47	m		-	0.054	-	-	0.043	1785		-	0.049	-	-	0.051	122
11	2021-08-16	3M-FU	moderate	0			-	0.044	-	-	nd	nd		-	0.047	-	-	nd	nd
11	2022-05-02	12M-FU	moderate	0			-	0.051	-	-	nd	nd		-	0.049	-	-	nd	nd
12	2021-03-24	Baseline	severe	50	m		+	0.87	800	IgM,IgG	0.565	327.501		+	0.903	800	IgM,IgG	0.646	34.8866
12	2021-07-06	3M-FU	severe	0			+	0.571	400	IgM,IgG	0.376	1156.64		+	0.575	400	IgG	0.258	114.432
12	2022-05-24	12M-FU	severe	0			+	0.164	100	IgG	0.063	1397.13		+	0.285	200	IgG	0.087	197.779
13	2021-03-10	Baseline	severe	51	m		-	0.052	-	-	0.046	1389		-	0.051	-	-	0.051	159
13	2021-06-15	3M-FU	severe	0			-	0.051	-	-	nd	nd		-	0.052	-	-	nd	nd
13	2022-05-03	12M-FU	severe	0			-	0.054	-	-	nd	nd		-	0.05	-	-	nd	nd
14	2021-02-19	Baseline	moderate	75	m		-	0.048	-	-	0.043	1306		-	0.049	-	-	0.048	128
14	2021-05-31	3M-FU	moderate	0			-	0.051	-	-	nd	nd		-	0.046	-	-	nd	nd
14	2022-02-10	12M-FU	moderate	0			-	0.051	-	-	nd	nd		-	0.057	-	-	nd	nd
15	2021-05-03	Baseline	severe	45	f		+	0.7	800	IgM,IgG	0.715	212.642		+	0.755	1600	IgM,IgG	0.572	49.8988
15	2021-08-02	3M-FU	severe	0			+	0.281	200	IgG	0.059	1975.02		+	0.138	100	IgG	0.044	147.478
15	2022-05-02	12M-FU	severe	0			-	0.048	-	-	0.045	1598		-	0.046	-	-	0.047	143
16	2021-05-31	Baseline	moderate	62	m		+	0.885	800	IgM,IgG	0.771	151.623		-	0.057	-	-	0.043	127
16	2021-09-08	3M-FU	moderate	0			+	0.138	100	IgG	0.047	1447.38		-	0.054	-	-	nd	nd
16	2022-05-23	12M-FU	moderate	0			-	0.057	-	-	0.044	1256		-	0.058	-	-	nd	nd
17	2021-03-15	Baseline	severe	34	f		+	0.625	400	IgM,IgG	0.714	259.304		+	0.793	400	IgM,IgG	0.649	50.8736
17	2021-07-07	3M-FU	severe	0			+	0.146	100	IgG	0.049	1450.97		+	0.33	200	IgG	0.068	188.713
18	2021-05-19	Baseline	moderate	63	m		-	0.053	-	-	0.042	1195		-	0.053	-	-	0.044	128
18	2021-09-01	3M-FU	moderate	0			-	0.049	-	-	nd	nd		-	0.058	-	-	nd	nd
18	2022-05-16	12M-FU	moderate	0			-	0.052	-	-	nd	nd		-	0.052	-	-	nd	nd
19	2020-12-16	Baseline	moderate	37	m		-	0.051	-	-	0.045	979		-	0.046	-	-	0.052	120
19	2021-03-22	3M-FU	moderate	0			-	0.048	-	-	nd	nd		-	0.048	-	-	nd	nd
19	2021-11-22	12M-FU	moderate	0			-	0.057	-	-	nd	nd		-	0.044	-	-	nd	nd
20	2021-03-19	Baseline	moderate	74	f		-	0.045	-	-	0.042	1156		-	0.044	-	-	0.054	129
20	2021-06-08	3M-FU	moderate	0			-	0.053	-	-	nd	nd		-	0.048	-	-	nd	nd
20	2022-03-10	12M-FU	moderate	0			-	0.056	-	-	nd	nd		-	0.051	-	-	nd	nd
21	2021-02-15	Baseline	mild	70	f		-	0.049	-	-	0.044	1205		-	0.043	-	-	0.057	160
21	2021-05-25	3M-FU	mild	0			-	0.051	-	-	nd	nd		-	0.047	-	-	nd	nd
21	2022-02-17	12M-FU	mild	0			-	0.05	-	-	nd	nd		-	0.041	-	-	nd	nd
22	2021-11-10	Baseline	severe	36	m		+	0.681	400	IgM,IgG	0.771	69.0677		+	0.892	800	IgM,IgG	0.58	35.179
22	2022-01-11	3M-FU	severe	0			+	0.249	100	IgG	0.054	2061.16		+	0.464	200	IgM,IgG	0.091	181.022
23	2021-05-17	Baseline	moderate	40	m		-	0.061	-	-	0.046	1132		-	0.046	-	-	0.049	142
23	2021-08-10	3M-FU	moderate	0			-	0.058	-	-	nd	nd		-	0.048	-	-	nd	nd
23	2022-06-08	12M-FU	moderate	0			-	0.048	-	-	nd	nd		-	0.047	-	-	nd	nd
24	2021-03-16	Baseline	moderate	64	f		-	0.045	-	-	0.043	1049		-	0.046	-	-	0.042	120
24	2021-06-07	3M-FU	moderate	0			-	0.046	-	-	nd	nd		-	0.042	-	-	nd	nd
24	2022-03-18	12M-FU	moderate	0			-	0.05	-	-	nd	nd		-	0.049	-	-	nd	nd
25	2021-05-19	Baseline	severe	52	f		-	0.051	-	-	0.046	1090		-	0.047	-	-	0.047	161
25	2021-08-18	3M-FU	severe	0			-	0.043	-	-	nd	nd		-	0.048	-	-	nd	nd
25	2022-05-05	12M-FU	severe	0			-	0.044	-	-	nd	nd		-	0.047	-	-	nd	nd
26	2021-01-28	Baseline	moderate	34	f		-	0.042	-	-	0.043	1111		-	0.05	-	-	0.04	144
26	2021-04-28	3M-FU	moderate	0			-	0.041	-	-	nd	nd		-	0.051	-	-	nd	nd
26	2022-01-26	12M-FU	moderate	0			-	0.048	-	-	nd	nd		-	0.044	-	-	nd	nd
27	2021-05-11	Baseline	moderate	73	m		-	0.045	-	-	0.043	1045		-	0.043	-	-	0.039	113
27	2021-08-09	3M-FU	moderate	0			-	0.056	-	-	nd	nd		-	0.042	-	-	nd	nd
27	2022-05-03	12M-FU	moderate	0			-	0.051	-	-	nd	nd		-	0.046	-	-	nd	nd
28	2021-11-30	Baseline	severe	53	m		+	0.762	1600	IgM,IgG	0.883	219.821		+	0.892	800	IgM,IgG	0.648	49.5089
28	2022-03-01	3M-FU	severe	0			+	0.222	100	IgG	0.046	1698.64		+	0.464	400	IgG	0.065	179.452
28	2022-03-01	12M-FU
29	2021-08-31	Baseline	moderate	81	f		-	0.052	-	-	0.084	1389		-	0.046	-	-	0.041	167
29	2021-11-19	3M-FU	moderate	0			+	0.62	200	IgM,IgG	0.79	144.444		-	0.049	-	-	nd	nd
29	2022-09-06	12M-FU	moderate	0			+	0.344	100	IgG	0.044	2100.64		-	0.051	-	-	nd	nd
30	2021-10-20	Baseline	severe	47	m		+	0.835	800	IgM,IgG	0.524	69.0677		+	0.636	400	IgM,IgG	0.467	32.1571
30	2022-01-12	3M-FU	severe	0			+	0.337	100	IgG	0.109	1745.3		+	0.136	100	IgG	0.085	175.553
31	2021-03-05	Baseline	moderate	76	m		-	0.053	-	-	0.042	1045		-	0.045	-	-	0.046	130
31	2021-05-25	3M-FU	moderate	0			-	0.052	-	-	nd	nd		-	0.047	-	-	nd	nd
31	2022-03-03	12M-FU	moderate	0			-	0.055	-	-	nd	nd		-	0.044	-	-	nd	nd
32	2021-10-04	Baseline	mild	33	m		-	0.049	-	-	0.044	1052		-	0.042	-	-	0.042	112
32	2021-12-22	3M-FU	mild	0			-	0.045	-	-	nd	nd		-	0.043	-	-	nd	nd
32	2022-10-13	12M-FU	mild	0			-	0.044	-	-	nd	nd		-	0.05	-	-	nd	nd
33	2021-05-03	Baseline	severe	54	f		+	0.589	-	IgM,IgG	0.371	97.7826		+	0.732	-	IgM,IgG	0.8	35
33	2021-07-21	3M-FU	severe	0			-	0.046	-	-	0.043	879		-	0.043	-	-	0.046	183.352
34	2021-04-06	Baseline	moderate	26	f		+	0.97	400	IgM,IgG	0.856	101		-	0.045	-	-	0.048	178
34	2021-06-09	3M-FU	moderate	0			+	0.221	200	IgG	0.321	438		-	0.044	-	-	nd	nd
34	2022-04-04	12M-FU	moderate	0			+	0.138	100	IgG	0.043	1100		-	0.042	-	-	nd	nd
35	2022-03-10	Baseline	mild	37	f		-	0.045	-	-	0.042	1702		-	0.048	-	-	0.051	140
35	2022-06-01	3M-FU	mild	0			-	0.048	-	-	nd	nd		-	0.052	-	-	nd	nd
36	2022-04-07	Baseline	mild	26	f		-	0.048	-	-	0.043	1017		-	0.045	-	-	0.053	138
36	2022-06-27	3M-FU	mild	0			-	0.051	-	-	nd	nd		-	0.05	-	-	nd	nd
37	2021-02-25	Baseline	moderate	64	f		-	0.053	-	-	0.042	1024		-	0.05	-	-	0.05	132
37	2021-06-02	3M-FU	moderate	0			-	0.049	-	-	nd	nd		-	0.053	-	-	nd	nd
37	2022-02-15	12M-FU	moderate	0			-	0.05	-	-	nd	nd		-	0.052	-	-	nd	nd
38	2021-08-23	Baseline	mild	43	m		-	0.05	-	-	0.042	1080		-	0.045	-	-	0.051	116
38	2021-11-16	3M-FU	mild	0			-	-	-	-	-			-	-	-	-	-
39	2021-11-16	Baseline	moderate	78	m		+	0.54	-	-	0.147	687		-	0.048	-	-	0.048	114
39	2022-02-15	3M-FU	moderate	0			-	0.049	-	-	0.043	1032		-	0.042	-	-	nd	nd
39	2022-11-15	12M-FU	moderate	0			-	0.049	-	-	0.045	1256		-	0.048	-	-	nd	nd
40	2021-05-06	Baseline	moderate	59	f		-	0.046	-	-	0.046	1414		-	0.043	-	-	0.042	129
40	2021-08-31	3M-FU	moderate	0			-	0.044	-	-	nd	nd		-	0.05	-	-	nd	nd
40	2022-04-27	12M-FU	moderate	0			-	0.051	-	-	nd	nd		-	0.049	-	-	nd	nd
41	2021-03-24	Baseline	mild	44	f		-	0.043	-	-	0.043	1299		-	0.052	-	-	0.053	132
41	2021-06-22	3M-FU	mild	0			-	0.042	-	-	nd	nd		-	0.055	-	-	nd	nd
41	2022-03-29	12M-FU	mild	0			-	0.04	-	-	nd	nd		-	0.051	-	-	nd	nd
42	2021-12-07	Baseline	moderate	42	f		-	0.044	-	-	0.042	1222		-	0.057	-	-	0.051	130
42	2022-03-11	3M-FU	moderate	0			-	0.049	-	-	nd	nd		-	0.055	-	-	nd	nd
42	2022-11-22	12M-FU	moderate	0			-	0.043	-	-	nd	nd		-	0.054	-	-	nd	nd
43	2021-04-21	Baseline	severe	63	f		+	0.695	800	IgM,IgG	0.882	58.2997		+	0.803	800	IgM,IgG	0.403	37.3236
43	2021-08-02	3M-FU	severe	0			+	0.379	200	IgM,IgG	0.395	1045.37		+	0.554	400	IgM,IgG	0.206	114.237
43	2022-04-29	12M-FU	severe	0			+	0.134	100	IgG	0.046	1756		+	0.279	200	IgG	0.041	209.769
44	2022-02-09	Baseline	mild	43	f		-	0.051	-	-	0.045	1125		-	0.06	-	-	0.05	161
44	2022-05-13	3M-FU	mild	0			-	0.042	-	-	nd	nd		-	0.056	-	-	nd	nd
45	2022-06-30	Baseline	mild	31	m		-	0.043	-	-	0.043	1066		-	0.052	-	-	0.049	138
45	2022-10-17	3M-FU	mild	0			-	0.044	-	-	nd	nd		-	0.041	-	-	nd	nd
46	2021-05-10	Baseline	moderate	62	m		-	0.045	-	-	0.046	1052		-	0.043	-	-	0.053	133
46	2021-07-30	3M-FU	moderate	0			-	0.052	-	-	nd	nd		-	0.046	-	-	nd	nd
46	2022-05-31	12M-FU	moderate	0			-	0.05	-	-	nd	nd		-	0.045	-	-	nd	nd
47	2021-05-11	Baseline	severe	65	m		+	0.846	800	IgM,IgG	0.877	65.4784		+	0.889	800	IgM,IgG	0.57	52.1409
47	2021-06-28	3M-FU	severe	0			+	0.551	200	IgM,IgG	0.405	952.049		+	0.459	200	IgM,IgG	0.33	130.711
47	2022-05-03	12M-FU	severe	0			+	0.203	100	IgG	0.046	1533.53		+	0.148	100	IgG	0.065	211.426
48	2022-02-01	Baseline	mild	60	m		-	0.049	-	-	0.049	1049		-	0.042	-	-	0.05	125
48	2022-04-27	3M-FU	mild	0			-	0.052	-	-	nd	nd		-	0.047	-	-	nd	nd
48	2022-04-27	12M-FU
49	2021-08-19	Baseline	moderate	45	m		-	0.044	-	-	0.047	1393		-	0.043	-	-	0.045	118
49	2021-10-28	3M-FU	moderate	0			-	0.043	-	-	nd	nd		-	0.044	-	-	nd	nd
49	2022-08-29	12M-FU	moderate	0			-	-	-	-	nd	nd		-	0.039	-	-	nd	nd
50	2022-06-20	Baseline	mild	23	m		-	0.044	-	-	0.046	1101		-	0.052	-	-	0.048	133
50	2022-09-06	3M-FU	mild	0			-	0.038	-	-	nd	nd		-	0.043	-	-	nd	nd
51	2021-05-18	Baseline	mild	43	m		-	0.042	-	-	0.043	1135		-	0.042	-	-	0.048	125
51	2021-07-16	3M-FU	mild	0			-	0.05	-	-	nd	nd		-	0.05	-	-	nd	nd
51	2022-05-17	12M-FU	mild	0			-	0.052	-	-	nd	nd		-	0.051	-	-	nd	nd
52	2022-01-25	Baseline	mild	57	m		-	0.051	-	-	0.044	1108		-	0.042	-	-	0.05	132
52	2022-04-13	3M-FU	mild	0			-	0.055	-	-	nd	nd		-	0.049	-	-	nd	nd
53	2021-05-31	Baseline	moderate	53	f		-	0.052	-	-	0.043	1177		-	0.049	-	-	0.041	133
53	2021-08-05	3M-FU	moderate	0			-	0.051	-	-	nd	nd		-	0.044	-	-	nd	nd
53	2022-05-19	12M-FU	moderate	0			-	0.059	-	-	nd	nd		-	0.041	-	-	nd	nd
54	2021-03-16	Baseline	severe	56	m		+	0.934	800	IgM,IgG	0.747	108.551		+	0.886	800	IgM,IgG	0.451	40.4431
54	2021-06-07	3M-FU	severe	0			+	0.483	200	IgG	0.052	1418.67		+	0.562	200	IgG	0.046	216.69
54	2022-03-18	12M-FU	severe	0			-	0.051	-	.	0.043	1328		-	0.045	-	-	0.046	nd
55	2021-03-31	Baseline	severe	43	m		+	0.652	800	IgA,IgM,IgG	0.615	169.085		+	0.895	800	IgM.,IgG	0.346	28.1014
55	2021-06-30	3M-FU	severe	0			+	0.22	200	IgG	0.054	2301.41		+	0.531	400	IgG	0.044	180.921
55	2022-04-05	12M-FU	severe	0			-	0.051	-	-	0.043	1304		-	0.042	-	-	0.039	nd
56	2021-12-15	Baseline	mild	42	m		-	0.042	-	-	0.042	1410		-	0.045	-	-	0.039	123
56	2022-02-24	3M-FU	mild	0			-	0.043	-	-	nd	nd		-	0.048	-	-	nd	nd
56	2022-02-24	12M-FU
57	2021-04-01	Baseline	moderate	78	f		-	0.046	-	-	0.044	1553		-	0.049	-	-	0.048	118
57	2021-07-13	3M-FU	moderate	0			-	0.044	-	-	nd	nd		-	0.05	-	-	nd	nd
57	2022-04-13	12M-FU	moderate	0			-	0.049	-	-	nd	nd		-	0.044	-	-	nd	nd
58	2021-11-08	Baseline	mild	26	f		-	0.042	-	-	0.043	1370		-	0.046	-	-	0.051	137
58	2022-02-01	3M-FU	mild	0			-	0.048	-	-	nd	nd		-	0.042	-	-	nd	nd
58	2022-11-03	12M-FU	mild	0			-	0.05	-	-	nd	nd		-	0.047	-	-	nd	nd
59	2022-04-19	Baseline	mild	45	m		-	0.051	-	-	0.044	1482		-	0.047	-	-	0.053	130
59	2022-07-22	3M-FU	mild	0			-	0.052	-	-	nd	nd		-	0.049	-	-	nd	nd
60	2021-07-07	Baseline	mild	27	m		-	0.048	-	-	0.045	1249		-	0.052	-	-	0.05	125
60	2021-09-23	3M-FU	mild	0			-	0.041	-	-	nd	nd		-	0.06	-	-	nd	nd
60	2021-09-23	3M-FU
61	2021-03-23	Baseline	moderate	51	f		-	0.04	-	-	0.042	1353		-	0.058	-	-	0.049	159
61	2021-06-15	3M-FU	moderate	0			-	0.04	-	-	nd	nd		-	0.059	-	-	nd	nd
61	2022-03-22	12M-FU	moderate	0			-	0.048	-	-	nd	nd		-	0.052	-	-	nd	nd
62	2022-06-07	Baseline	mild	67	m		-	0.051	-	-	0.046	1301		-	0.049	-	-	0.043	142
62	2022-08-31	3M-FU	mild	0			-	0.055	-	-	nd	nd		-	0.05	-	-	nd	nd
63	2022-07-28	Baseline	mild	32	m		+	0.652	400	IgM ,IgG	0.723	144.25		-	0.04	400	IgM,IgG	0.843	44.748
63	2022-10-17	3M-FU	mild	0			+	0.22	100	IgG	0.05	1584.72		-	0.046	-	-	0.097	179.566
64	2021-11-11	Baseline	mild	28	m		-	0.051	-	-	0.043	1242		-	0.056	-	-	0.043	132
64	2022-03-01	3M-FU	mild	0			-	0.042	-	-	nd	nd		-	0.043	-	-	nd	nd
64	2022-03-01	12M-FU
65	2021-10-13	Baseline	mild	38	f		-	0.042	-	-	0.045	1436		-	0.048	-	-	0.05	125
65	2021-12-22	3M-FU	mild	0			-	0.04	-	-	nd	nd		-	0.044	-	-	nd	nd
65	2022-09-01	12M-FU	mild	0			-	0.046	-	-	nd	nd		-	0.043	-	-	nd	nd
66	2021-02-16	Baseline	moderate	79	m		-	0.047	-	-	0.05	1461		-	0.045	-	-	0.053	133
66	2021-05-10	3M-FU	moderate	0			-	0.044	-	-	nd	nd		-	0.044	-	-	nd	nd
66	2022-02-21	12M-FU	moderate	0			-	0.043	-	-	nd	nd		-	0.047	-	-	nd	nd
67	2021-07-20	Baseline	mild	29	m		+	0.566	400	IgM,IgG	0.757	144.25		-	0.048	-	-	0.052	163
67	2021-10-14	3M-FU	mild	0			+	0.208	100	IgG	0.048	2542.67		-	0.041	-	-	nd	nd
67	2022-07-26	12M-FU	mild	0			-	0.05	-	-	0.049	1398		-	0.04	-	-	nd	nd
68	2021-03-29	Baseline	severe	48	f		+	1.05	1600	IgM,IgG	0.483	69.7427		+	0.839	800	IgM,IgG	0.783	47.5547
68	2021-06-07	3M-FU	severe	0			+	0.606	400	IgM,IgG	0.316	1935.97		+	0.417	400	IgM,IgG	0.321	146.273
68	2022-03-21	12M-FU	severe	0			+	0.356	200	IgG	0.049	2074.34		+	0.225	200	IgG	0.045	201.246
69	2021-08-04	Baseline	mild	33	m		-	0.048	-	-	0.045	1395		-	0.045	-	-	0.046	157
69	2021-10-20	3M-FU	mild	0			-	0.042	-	-	nd	nd		-	0.05	-	-	nd	nd
69	2022-08-24	12M-FU	mild	0			-	0.043	-	-	nd	nd		-	0.046	-	-	nd	nd
70	2021-08-26	Baseline	severe	25	m		+	0.637	800	IgM,IgG	0.796	172.633		+	0.984	800	IgA,IgM,IgG	0.324	47.7483
70	2021-11-17	3M-FU	severe	0			+	0.231	100	IgG	0.043	2297.86		+	0.413	400	IgG	0.042	175.985
71	2021-07-22	Baseline	mild	29	m		-	0.045	-	-	0.044	1513		-	0.04	-	-	0.048	122
71	2021-10-15	3M-FU	mild	0			-	0.045	-	-	nd	nd		-	0.043	-	-	nd	nd
71	2022-07-25	12M-FU	mild	0			-	0.049	-	-	nd	nd		-	0.042	-	-	nd	nd
72	2021-03-24	Baseline	moderate	55	m		-	0.042	-	-	0.045	1343		-	0.044	-	-	0.051	130
72	2021-06-14	3M-FU	moderate	0			-	0.043	-	-	nd	nd		-	0.043	-	-	nd	nd
72	2022-03-25	12M-FU	moderate	0			-	0.04	-	-	nd	nd		-	0.042	-	-	nd	nd
73	2021-04-21	Baseline	moderate	28	m		+	0.882	400	IgM,IgG	0.775	204.565		-	0.039	-	-	0.049	153
73	2021-07-21	3M-FU	moderate	0			+	0.313	200	IgM,IgG	0.267	1432.16		-	0.04	-	-	nd	nd
73	2022-04-26	12M-FU	moderate	0			+	0.209	100	IgG	0.075	2315.6		-	0.044	-	-	nd	nd
74	2021-02-08	Baseline	severe	49	m		+	0.923	800	IgM,IgG	0.753	325.195		+	0.4722	400	IgM,IgG	0.673	33.9084
74	2021-04-28	3M-FU	severe	0			+	0.494	400	IgG	0.35	1247.66		+	0.48	400	IgG	0.116	181.502
74	2021-04-28	12M-FU
75	2022-02-10	Baseline	mild	60	m		-	0.044	-	-	0.043	1256		-	0.046	-	-	0.048	160
75	2022-05-06	3M-FU	mild	0			-	0.044	-	-	nd	nd		-	0.048	-	-	nd	nd
76	2021-01-12	Baseline	moderate	76	m		-	0.051	-	-	0.042	1290		-	0.048	-	-	0.054	143
76	2021-04-12	3M-FU	moderate	0			-	0.055	-	-	nd	nd		-	0.043	-	-	nd	nd
76	2022-01-10	12M-FU	moderate	0			-	0.042	-	-	nd	nd		-	0.041	-	-	nd	nd
77	2021-02-24	Baseline	severe	57	f		-	0.043	-	-	0.046	1673		-	0.044	-	-	0.046	129
77	2021-05-20	3M-FU	severe	0			-	0.046	-	-	nd	nd		-	0.045	-	-	nd	nd
77	2021-05-20	12M-FU
78	2021-02-19	Baseline	severe	52	m		-	0.048	-	-	0.045	1353		-	0.042	-	-	0.051	143
78	2021-05-11	3M-FU	severe	0			-	0.04	-	-	nd	nd		-	0.043	-	-	nd	nd
78	2022-02-15	12M-FU	severe	0			-	0.044	-	-	nd	nd		-	0.042	-	-	nd	nd
79	2021-11-03	Baseline	moderate	71	m		-	0.044	-	-	0.042	1614		-	0.047	-	-	0.05	114
79	2022-01-24	3M-FU	moderate	0			-	0.041	-	-	nd	nd		-	0.046	-	-	nd	nd
79	2022-11-10	12M-FU	moderate	0			-	0.048	-	-	nd	nd		-	0.047	-	-	nd	nd
80	2022-05-04	Baseline	mild	31	f		-	0.04	-	-	0.044	1447		-	0.039	-	-	0.053	141
80	2022-08-11	3M-FU	mild	0			-	0.045	-	-	nd	nd		-	0.04	-	-	nd	nd
81	2021-06-24	Baseline	mild	26	f		-	0.046	-	-	0.04	1332		-	0.038	-	-	0.049	128
81	2021-09-15	3M-FU	mild	0			-	0.047	-	-	nd	nd		-	0.038	-	-	nd	nd
81	2022-06-17	12M-FU	mild	0			-	0.05	-	-	nd	nd		-	0.042	-	-	nd	nd
82	2022-03-24	Baseline	mild	55	m		+	0.575	400	IgM,IgG	0.769	101.674		-	0.042	-	-	0.043	44.9416
82	2022-07-01	3M-FU	mild	0			+	0.229	200	IgG	0.139	1332.81		-	0.044	-	-	nd	165.92
83	2021-04-19	Baseline	severe	50	f		+	0.821	800	IgA,IgM,IgG	0.652	147.798		+	0.953	1600	IgM,IgG	0.278	42.6188
83	2021-08-30	3M-FU	severe	0			+	0.44	400	IgA,IgM,IgG	0.23	1219.28		+	0.622	400	IgM,IgG	0.145	105.334
83	2022-05-06	12M-FU	severe	0			+	0.26	200	IgG	0.052	1602.46		+	0.233	200	IgG	0.069	163.791
84	2021-11-22	Baseline	severe	40	f		+	0.904	800	IgM,IgG	0.641	332.291		+	0.908	800	IgM,IgG	0.49	30.6178
84	2022-02-18	3M-FU	severe	0			+	0.619	400	IgM,IgG	0.351	853.841		+	0.513	400	IgM,IgG	0.247	84.5257
84	2022-11-24	12M-FU	severe	0			+	0.355	200	IgG	0.048	1641.49		+	0.161	200	IgG	0.042	193.89
85	2021-03-22	Baseline	severe	71	f		+	0.565	800	IgM,IgG	0.808	176.181		+	0.788	800	IgM,IgG	0.54	47.8451
85	2021-06-08	3M-FU	severe	0			+	0.446	400	IgM,IgG	0.369	382.797		+	0.555	400	IgM,IgG	0.19	90.1391
85	2022-03-08	12M-FU	severe	0			+	0.228	200	IgG	0.046	1598.91		+	0.214	200	IgG	0.043	165.436
86	2021-03-09	Baseline	severe	85	m		+	0.837	1600	IgM,IgG	0.621	76.8386		+	0.778	800	IgM,IgG	0.242	35.7472
86	2021-03-31	3M-FU	severe	0			+	0.417	400	IgG	0.048	1535.05		+	0.55	400	IgG	0.077	185.857
87		Baseline		40	f
87	2021-09-24	3M-FU	mild	0			-	0.039	-	-	nd	nd		-	0.042	-	-	nd	nd
87	2022-06-22	12M-FU	mild	0			-	0.042	-	-	nd	nd		-	0.044	-	-	nd	nd
88	2021-10-15	Baseline	severe	60	m		-	0.044	-	-	0.045	1242		-	0.039	-	-	0.048	142
88	2022-01-31	3M-FU	severe	0			-	0.048	-	-	nd	nd		-	0.037	-	-	nd	nd
88	2022-10-25	12M-FU	severe	0			-	0.054	-	-	nd	nd		-	0.04	-	-	nd	nd
89	2021-05-26	Baseline	moderate	19	f		-	0.05	-	-	0.047	1336		-	0.04	-	-	0.054	125
89	2021-08-16	3M-FU	moderate	0			-	0.049	-	-	nd	nd		-	0.045	-	-	nd	nd
89	2022-06-16	12M-FU	moderate	0			-	0.042	-	-	nd	nd		-	0.039	-	-	nd	nd
90	2021-03-09	Baseline	moderate	42	m		-	0.051	-	-	0.042	1172		-	0.048	-	-	0.055	159
90	2021-05-26	3M-FU	moderate	0			-	0.053	-	-	nd	nd		-	0.047	-	-	nd	nd
90	2022-03-09	12M-FU	moderate	0			-	0.049	-	-	nd	nd		-	0.05	-	-	nd	nd
91	2021-05-27	Baseline	severe	62	m		+	0.947	1600	IgM,IgG	0.706	161.99		+	0.802	800	IgM,IgG	0.545	31.2952
91	2021-08-23	3M-FU	severe	0			+	0.665	800	IgM,IgG	0.313	768.69		+	0.544	400	IgM,IgG	0.44	111.238
91	2022-06-28	12M-FU	severe	0			+	0.265	200	IgG	0.051	1648.58		+	0.199	200	IgG	0.078	193.116
92	2022-01-11	Baseline	severe	35	m		+	0.846	800	IgM,IgG	0.75	91.0304		+	0.822	800	IgM,IgG	0.328	49.1033
92	2022-05-09	3M-FU	severe	0			+	0.454	200	IgG	0.053	1354.1		+	0.313	200	IgG	0.086	163.5
93	2021-03-23	Baseline	mild	27	m		-	0.047	-	-	0.045	1363		-	0.045	-	-	0.051	158
93	2021-06-28	3M-FU	mild	0			-	0.048	-	-	nd	nd		-	0.042	-	-	nd	nd
93	2022-03-16	12M-FU	mild	0			-	0.043	-	-	nd	nd		-	0.048	-	-	nd	nd
94	2021-08-17	Baseline	moderate	57	f		-	0.045	-	-	0.054	1447		-	0.043	-	-	0.049	113
94	2021-11-16	3M-FU	moderate	0			-	0.046	-	-	nd	nd		-	0.04	-	-	nd	nd
94	2022-08-10	12M-FU	moderate	0			-	0.051	-	-	nd	nd		-	0.042	-	-	nd	nd
95	2021-02-22	Baseline	moderate	68	f		-	0.052	-	-	0.045	1471		-	0.05	-	-	0.047	130
95	2021-05-04	3M-FU	moderate	0			-	0.042	-	-	nd	nd		-	0.048	-	-	nd	nd
95	2022-02-14	12M-FU	moderate	0			-	0.039	-	-	nd	nd		-	0.052	-	-	nd	nd
96	2021-03-25	Baseline	mild	26	m		-	0.039	-	-	0.052	1374		-	0.045	-	-	0.051	124
96	2021-06-29	3M-FU	mild	0			-	0.042	-	-	nd	nd		-	0.044	-	-	nd	nd
96	2022-03-30	12M-FU	mild	0			-	0.045	-	-	nd	nd		-	0.047	-	-	nd	nd
97	2022-03-22	Baseline	mild	43	f		-	0.041	-	-	0.048	1367		-	0.06	-	-	0.043	126
97	2022-06-30	3M-FU	mild	0			-	0.042	-	-	nd	nd		-	0.048	-	-	nd	nd
98	2021-07-19	Baseline	mild	30	f		-	0.045	-	-	0.044	1297		-	0.044	-	-	0.053	127
98	2021-10-21	3M-FU	mild	0			-	0.046	-	-	nd	nd		-	0.045	-	-	nd	nd
98	2022-07-06	12M-FU	mild	0			-	0.053	-	-	nd	nd		-	0.047	-	-	nd	nd
99	2021-02-11	Baseline	moderate	85	f		-	0.054	-	-	0.041	1450		-	0.05	-	-	0.049	129
99	2021-05-19	3M-FU	moderate	0			-	0.056	-	-	nd	nd		-	0.045	-	-	nd	nd
99	2022-02-10	12M-FU	moderate	0			-	0.06	-	-	nd	nd		-	0.049	-	-	nd	nd
100	2021-04-22	Baseline	severe	62	m		+	0.947	1600	IgM,IgG	0.713	169.085		+	0.874	1600	IgM,IgG	0.262	46.1998
100	2021-07-21	3M-FU	severe	0			+	0.427	400	IgM,IgG	0.259	949.636		+	0.49	400	IgM,IgG	0.165	71.5568
100	2022-04-27	12M-FU	severe	0			+	0.112	100	IgG	0.048	1581.17		+	0.205	200	IgG	0.081	179.76
101	2021-11-29	Baseline	moderate	57	m		-	0.051	-	-	0.043	1370		-	0.046	-	-	0.041	129
101	2022-03-16	3M-FU	moderate	0			-	0.045	-	-	nd	nd		-	0.052	-	-	nd	nd
101	2022-11-11	12M-FU	moderate	0			-	0.048	-	-	nd	nd		-	0.05	-	-	nd	nd
102	2022-01-17	Baseline	mild	52	m		-	0.047	-	-	0.045	1214		-	0.048	-	-	0.039	159
102	2022-04-11	3M-FU	mild	0			-	0.053	-	-	nd	nd		-	0.047	-	-	nd	nd
103	2022-01-18	Baseline	mild	50	m		-	0.045	-	-	0.048	1482		-	0.039	-	-	0.048	127
103	2022-04-08	3M-FU	mild	0			-	0.049	-	-	nd	nd		-	0.047	-	-	nd	nd
104	2022-02-09	Baseline	mild	40	m		-	0.048	-	-	0.043	1290		-	0.044	-	-	0.042	135
104	2022-05-12	3M-FU	mild	0			-	0.045	-	-	nd	nd		-	0.04	-	-	nd	nd
105	2021-12-10	Baseline	mild	39	f		-	0.048	-	-	0.042	1416		-	0.05	-	-	0.045	124
105	2022-03-11	3M-FU	mild	0			-	0.05	-	-	nd	nd		-	0.055	-	-	nd	nd
105	2022-03-11	12M-FU
106	2021-03-23	Baseline	severe	59	m		+	0.826	800	IgM,IgG	0.68	94.5784		+	0.994	800	IgM,IgG	0.583	47.4579
106	2021-06-08	3M-FU	severe	0			+	0.65	400	IgM,IgG	0.299	885.772		+	0.61	400	IgM,IgG	0.299	85.0096
106	2022-03-14	12M-FU	severe	0			+	0.254	200	IgG	0.051	1510.21		+	0.168	100	IgG	0.067	167.952
107	2021-02-10	Baseline	severe	66	m		+	0.683	800	IgA,IgM,IgG	0.765	220.275		+	0.807	800	IgA,IgM,IgG	0.272	37.3331
107	2021-05-20	3M-FU	severe	0			+	0.307	200	IgA,IgM,IgG	0.338	640.848		+	0.463	200	IgA,IgM,IgG	0.238	111.056
107	2022-01-19	12M-FU	severe	0			+	0.202	100	IgG	0.087	1877.93		+	0.192	100	IgG	0.044	149.767
108	2021-02-09	Baseline	moderate	45	f		+	0.845	800	IgM,IgG	0.623	33.7445		-	0.056	-	-	0.043	134
108	2021-05-11	3M-FU	moderate	0			+	0.347	200	IgM,IgG	0.151	1244.43		-	0.052	-	-	nd	nd
108	2022-02-08	12M-FU	moderate	0			+	0.149	100	IgG	0.063	1353.53		-	0.058	-	-	nd	nd
109	2021-02-23	Baseline	severe	83	m		+	0.598	800	IgM,IgG	0.836	100.614		+	0.758	800	IgM,IgG	0.57	35.1674
109	2021-06-01	3M-FU	severe	0			+	0.235	200	IgG	0.064	1156.45		+	0.271	200	IgG	0.079	147.692
110	2021-12-02	Baseline	severe	79	m		+	0.557	400	IgM,IgG	0.706	83		+	0.516	800	IgM,IgG	0.93	38
110	2022-02-17	3M-FU	severe	0			-	0.046	-	-	0.045	1236		-	0.05	-	-	0.045	156
111	2021-05-20	Baseline	severe	50	m		+	0.683	800	IgM,IgG	0.865	44.3028		+	0.883	1600	IgM,IgG	0.492	41.123
111	2021-08-09	3M-FU	severe	0			+	0.39	200	IgM,IgG	0.4	642.607		+	0.438	400	IgM,IgG	0.15	114.034
111	2022-06-07	12M-FU	severe	0			+	0.267	100	IgG	0.049	1599.89		+	0.149	100	IgG	0.043	152.474
112	2022-05-20	Baseline	mild	44	m		-	0.043	-	-	0.046	1499		-	0.045	-	-	0.049	160
112	2022-08-15	3M-FU	mild	0			-	0.046	-	-	nd	nd		-	0.044	-	-	nd	nd
113	2021-01-26	Baseline	severe	70	m		+	0.947	1600	IgM,IgG	0.713	283.625		+	0.804	800	IgA;IgM,IgG	0.517	42.3863
113	2021-04-23	3M-FU	severe	0			+	0.632	400	IgM,IgG	0.436	1089.58		+	0.57	400	IgM,IgG	0.203	127.028
113	2022-01-10	12M-FU	severe	0			+	0.281	100	IgG	0.048	1487.27		+	0.173	200	IgG	0.075	142.639
114	2021-09-03	Baseline	severe	65	m		+	0.766	400	IgM,IgG	0.701	371.611		-	0.042	-	-	0.05	146
114	2021-11-30	3M-FU	severe	0			+	0.432	200	IgM,IgG	0.365	1247.95		-	0.044	-	-	nd	nd
114	2022-09-08	12M-FU	severe	0			+	0.155	100	IgG	0.047	1979.99		-	0.043	-	-	nd	nd
115	2021-05-07	Baseline	severe	61	m		+	0.653	800	IgM,IgG	0.457	201		+	0.876	400	IgM,IgG	0.434	111
115	2021-07-15	3M-FU	severe	0			+	0.248	400	IgG	0.046	934		-	0.05	-	-	0.223	163
116	2022-01-27	Baseline	mild	33	f		-	0.051	-	-	0.048	1325		-	0.059	-	-	0.051	128
116	2022-04-14	3M-FU	mild	0			-	0.052	-	-	nd	nd		-	0.053	-	-	nd	nd
117	2021-01-08	Baseline	moderate	81	f		-	0.058	-	-	0.043	1297		-	0.054	-	-	0.052	144
117	2021-03-23	3M-FU	moderate	0			-	0.06	-	-	nd	nd		-	0.058	-	-	nd	nd
117	2021-12-14	12M-FU	moderate	0			-	0.055	-	-	nd	nd		-	0.052	-	-	nd	nd
118	2021-10-21	Baseline	severe	56	m		+	0.653	400	IgM,IgG	0.638	75.9778		+	0.876	800	IgM,IgG	0.434	37.2428
118	2022-01-17	3M-FU	severe	0			+	0.248	200	IgG	0.061	1758.27		-	0.056	-	-	0.041	167.002
119	2021-04-13	Baseline	moderate	74	f		-	0.054	-	-	0.046	1447		-	0.057	-	-	0.047	130
119	2021-07-06	3M-FU	moderate	0			-	0.045	-	-	nd	nd		-	0.05	-	-	nd	nd
119	2022-04-19	12M-FU	moderate	0			-	0.044	-	-	nd	nd		-	0.054	-	-	nd	nd
120	2021-05-04	Baseline	moderate	60	m		+	0.936	400	IgM,IgG	0.844	90.0555		-	0.05	-	-	0.045	132
120	2021-07-20	3M-FU	moderate	0			+	0.541	200	IgM,IgG	0.354	1152.93		-	0.053	-	-	nd	nd
120	2022-05-03	12M-FU	moderate	0			+	0.126	100	IgG	0.05	1786.42		-	0.049	-	-	nd	nd
121	2021-01-18	Baseline	moderate	71	f		-	0.044	-	-	0.042	1384		-	0.04	-	-	0.048	128
121	2021-04-12	3M-FU	moderate	0			-	0.054	-	-	nd	nd		-	0.041	-	-	nd	nd
121	2022-01-10	12M-FU	moderate	0			-	0.049	-	-	nd	nd		-	0.039	-	-	nd	nd
122	2021-05-06	Baseline	moderate	42	f		-	0.043	-	-	0.045	1336		-	0.039	-	-	0.043	129
122	2021-07-21	3M-FU	moderate	0			-	0.045	-	-	nd	nd		-	0.04	-	-	nd	nd
122	2022-05-17	12M-FU	moderate	0			-	0.046	-	-	nd	nd		-	0.04	-	-	nd	nd
123	2021-04-26	Baseline	severe	65	m		+	0.774	800	IgA,IgM,IgG	0.91	86.5361		+	0.71	800	IgM,IgG	0.461	34.8967
123	2021-07-19	3M-FU	severe	0			+	0.545	400	IgA,IgM,IgG	0.412	1740.67		+	0.5	400	IgM,IgG	0.18	98.9644
123	2022-04-11	12M-FU	severe	0			+	0.176	100	IgG	0.143	1765.31		+	0.142	100	IgG	0.044	151.843
124	2021-01-18	Baseline	severe	63	m		-	0.046	-	-	0.05	1682		-	0.046	-	-	0.046	146
124	2021-03-18	3M-FU	severe	0			-	0.042	-	-	nd	nd		-	0.043	-	-	nd	nd
124	2021-03-18	12M-FU
125	2021-10-04	Baseline	mild	55	m		-	0.044	-	-	0.047	1244		-	0.042	-	-	0.049	135
125	2021-12-14	3M-FU	mild	0			-	0.048	-	-	nd	nd		-	0.045	-	-	nd	nd
125	2022-08-29	12M-FU	mild	0			-	0.046	-	-	nd	nd		-	0.049	-	-	nd	nd
126	2022-04-28	Baseline	mild	40	f		-	0.043	-	-	0.044	1344		-	0.05	-	-	0.05	130
126	2022-07-27	3M-FU	mild	0			-	0.05	-	-	nd	nd		-	0.04	-	-	nd	nd
127	2022-04-28	Baseline	mild	23	f		-	0.053	-	-	0.042	1424		-	0.045	-	-	0.043	128
127	2022-07-14	3M-FU	mild	0			-	0.054	-	-	nd	-		-	0.04	-	-	nd	nd
128	2021-12-15	Baseline	severe	61	f		+	0.462	800	IgM,IgG	0.894	283.625		+	0.875	1600	IgM,IgG	0.388	34.0846
128	2022-02-22	3M-FU	severe	0			+	0.394	200	IgG	0.061	1254.99		+	0.352	200	IgG	0.085	139.48
128	2022-02-22	12M-FU
129	2021-03-29	Baseline	mild	42	m		-	0.055	-	-	0.043	1421		-	0.049	-	-	0.047	130
129	2021-06-30	3M-FU	mild	0			-	0.061	-	-	nd	nd		-	0.05	-	-	nd	nd
129	2022-04-04	12M-FU	mild	0			-	0.06	-	-	nd	nd		-	0.051	-	-	nd	nd
130	2021-12-02	Baseline	severe	81	m		+	0.559	400	IgM,IgG	0.872	118.211		+	0.876	800	IgM,IgG	0.57	43.2886
130	2022-02-23	3M-FU	severe	0			+	0.278	200	IgG	0.047	1740.67		+	0.501	400	IgG	0.058	152.384
131	2021-04-22	Baseline	severe	53	m		+	0.738	800	IgM,IgG	0.92	156.925		+	0.55	1600	IgM,IgG	0.998	42.657
131	2021-08-13	3M-FU	severe	0			+	0.384	400	IgM,IgG	0.398	857.293		+	0.218	200	IgM,IgG	0.524	94.2721
131	2022-04-21	12M-FU	severe	0			+	0.104	100	IgG	0.077	1339.46		+	0.148	100	IgG	0.057	167.273
132	2022-03-15	Baseline	mild	35	m		-	0.053	-	-	0.041	1662		-	0.04	-	-	0.052	147
132	2022-07-05	3M-FU	mild	0			-	0.052	-	-	nd	nd		-	0.039	-	-	nd	nd
133	2021-04-27	Baseline	mild	57	f		-	0.053	-	-	0.046	1293		-	0.051	-	-	0.056	147
133	2021-06-10	3M-FU	mild	0			-	0.045	-	-	nd	nd		-	0.055	-	-	nd	nd
133	2022-03-10	12M-FU	mild	0			-	0.042	-	-	nd	nd		-	0.049	-	-	nd	nd
134	2021-10-27	Baseline	mild	52	f		-	0.043	-	-	0.043	1327		-	0.043	-	-	0.051	130
134	2022-01-12	3M-FU	mild	0			-	0.045	-	-	nd	-		-	0.042	-	-	nd	nd
134	2022-01-12	12M-FU
135	2021-03-08	Baseline	moderate	63	m		-	0.054	-	-	0.043	1401		-	0.045	-	-	0.046	143
135	2021-06-01	3M-FU	moderate	0			-	0.056	-	-	nd	nd		-	0.046	-	-	nd	nd
135	2022-02-11	12M-FU	moderate	0			-	0.05	-	-	nd	nd		-	0.043	-	-	nd	nd
136	2021-05-04	Baseline	severe	53	m		-	0.049	-	-	0.045	1481		-	0.048	-	-	0.041	147
136	2021-07-27	3M-FU	severe	0			-	0.05	-	-	nd	nd		-	0.05	-	-	nd	nd
136	2021-07-27	12M-FU
137	2021-01-19	Baseline	moderate	72	f		-	0.046	-	-	0.047	1380		-	0.054	-	-	0.043	133
137	2021-04-27	3M-FU	moderate	0			-	0.043	-	-	nd	nd		-	0.051	-	-	nd	nd
137	2022-01-11	12M-FU	moderate	0			-	0.042	-	-	nd	nd		-	0.049	-	-	nd	nd
138	2021-11-12	Baseline	mild	56	m		-	0.039	-	-	0.043	1545		-	0.042	-	-	0.049	131
138	2022-02-07	3M-FU	mild	0			-	0.042	-	-	nd	nd		-	0.039	-	-	nd	nd
138	2022-11-14	12M-FU	mild	0			-	0.039	-	-	nd	nd		-	0.04	-	-	nd	nd
139	2021-04-13	Baseline	severe	59	m		+	0.864	800	IgM,IgG	0.871	227.314		+	0.891	800	IgM,IgG	0.255	35.2576
139	2021-06-23	3M-FU	severe	0			+	0.239	400	IgG	0.069	1761.79		+	0.282	200	IgG	0.047	153.377
139	2021-06-23	12M-FU
140	2021-11-29	Baseline	mild	46	f		-	0.04	-	-	0.044	1689		-	0.045	-	-	0.05	124
140	2022-02-25	3M-FU	mild	0			-	0.041	-	-	nd	nd		-	0.043	-	-	nd	nd
140	2022-02-25	12M-FU
141	2021-09-29	Baseline	mild	51	f		-	0.045	-	-	0.047	1384		-	0.05	-	-	0.043	133
141	2021-12-21	3M-FU	mild	0			-	0.046	-	-	nd	nd		-	0.056	-	-	nd	nd
141	2022-08-31	12M-FU	mild	0			-	0.044	-	-	nd	nd		-	0.055	-	-	nd	nd
142	2021-02-26	Baseline	moderate	68	f		-	0.042	-	-	0.045	1327		-	0.053	-	-	0.05	131
142	2021-06-01	3M-FU	moderate	0			-	0.046	-	-	nd	nd		-	0.049	-	-	nd	nd
142	2022-02-25	12M-FU	moderate	0			-	0.048	-	-	nd	nd		-	0.048	-	-	nd	nd
143	2021-04-08	Baseline	moderate	59	m		-	0.046	-	-	0.041	1525		-	0.051	-	-	0.049	130
143	2021-07-01	3M-FU	moderate	0			-	0.041	-	-	nd	nd		-	0.055	-	-	nd	nd
143	2022-03-28	12M-FU	moderate	0			-	0.042	-	-	nd	nd		-	0.044	-	-	nd	nd
144	2021-03-30	Baseline	moderate	82	f		-	0.042	-	-	0.05	1431		-	0.051	-	-	0.047	138
144	2021-06-30	3M-FU	moderate	0			-	0.043	-	-	nd	nd		-	0.049	-	-	nd	nd
144	2022-04-27	12M-FU	moderate	0			-	0.043	-	-	nd	nd		-	0.051	-	-	nd	nd
145	2021-03-12	Baseline	severe	52	f		+	0.549	400	IgM,IgG	0.679	128		+	0.537	400	IgM,IgG	0.933	15
145	2021-06-15	3M-FU	severe	0			-	0.045	-	-	0.034	1135		-	0.052	-	-	0.042	130
146	2021-11-19	Baseline	mild	27	m		-	0.046	-	-	0.054	1370		-	0.054	-	-	0.043	129
146	2022-02-15	3M-FU	mild	0			-	0.05	-	-	nd	nd		-	0.051	-	-	nd	nd
147	2021-02-24	Baseline	moderate	68	m		-	0.052	-	-	0.045	1484		-	0.056	-	-	0.049	130
147	2021-06-02	3M-FU	moderate	0			-	0.051	-	-	nd	nd		-	0.06	-	-	nd	nd
147	2022-02-15	12M-FU	moderate	0			-	0.054	-	-	nd	nd		-	0.054	-	-	nd	nd
148	2021-02-03	Baseline	severe	40	m		+	0.869	1600	IgM,IgG	0.806	339.936		+	1.001	1600	IgM,IgG	0.481	33.8139
148	2021-04-20	3M-FU	severe	0			+	0.568	400	IgM,IgG	0.427	1723.07		+	0.426	200	IgM,IgG	0.211	115.658
148	2022-01-19	12M-FU	severe	0			+	0.194	100	IgG	0.047	2015.19		+	0.149	100	IgG	0.042	134.156
149	2021-01-22	Baseline	moderate	57	m		-	0.053	-	-	0.046	1344		-	0.058	-	-	0.048	163
149	2021-04-23	3M-FU	moderate	0			-	0.052	-	-	nd	nd		-	0.052	-	-	nd	nd
149	2022-01-18	12M-FU	moderate	0			-	0.046	-	-	nd	nd		-	0.053	-	-	nd	nd
150	2021-04-30	Baseline	severe	29	m		+	0.716	800	IgM,IgG	1.048	86.5361		+	0.786	400	IgM,IgG	0.547	33.092
150	2021-07-30	3M-FU	severe	0			+	0.493	400	IgM,IgG	0.502	1050.86		+	0.231	200	IgM,IgG	0.139	108.981
150	2022-04-11	12M-FU	severe	0			+	0.153	100	IgG	0.055	1747.71		+	0.157	100	IgG	0.044	173.86
151	2021-03-04	Baseline	moderate	66	f		-	0.052	-	-	0.046	1461		-	0.049	-	-	0.048	163
151	2021-06-02	3M-FU	moderate	0			-	0.043	-	-	nd	nd		-	0.051	-	-	nd	nd
151	2022-02-24	12M-FU	moderate	0			-	0.049	-	-	nd	nd		-	0.044	-	-	nd	nd
152	2021-02-03	Baseline	severe	73	f		+	0.655	400	IgM,IgG	0.941	137.727		+	0.808	400	IgM,IgG	0.434	43.5325
152	2021-05-03	3M-FU	severe	0			+	0.352	200	IgM,IgG	0.446	599.502		+	0.604	200	IgM,IgG	0.321	159.831
152	2022-01-11	12M-FU	severe	0			+	0.141	100	IgG	0.046	937.218		+	0.219	100	IgG	0.167	169.659
153	2021-03-16	Baseline	mild	44	m		-	0.046	-	-	0.041	1305		-	0.041	-	-	0.05	129
153	2021-06-21	3M-FU	mild	0			-	0.05	-	-	nd	nd		-	0.043	-	-	nd	nd
153	2022-03-17	12M-FU	mild	0			-	0.051	-	-	nd	nd		-	0.042	-	-	nd	nd
154	2021-09-20	Baseline	moderate	42	m		-	0.051	-	-	0.045	1552		-	0.045	-	-	0.053	135
154	2021-11-22	3M-FU	moderate	0			-	0.049	-	-	nd	nd		-	0.051	-	-	nd	nd
154	2022-09-06	12M-FU	moderate	0			-	0.05	-	-	nd	nd		-	0.053	-	-	nd	nd
155	2021-12-02	Baseline	moderate	91	m		-	0.049	-	-	0.044	1407		-	0.052	-	-	0.049	133
155	2022-03-01	3M-FU	moderate	0			-	0.05	-	-	nd	nd		-	0.055	-	-	nd	nd
155	2022-11-08	12M-FU	moderate	0			-	0.048	-	-	nd	nd		-	0.049	-	-	nd	nd
156	2021-10-04	Baseline	mild	38	f		-	0.042	-	-	0.051	1276		-	0.057	-	-	0.051	133
156	2021-12-15	3M-FU	mild	0			-	0.043	-	-	nd	nd		-	0.052	-	-	nd	nd
156	2021-12-15	12M-FU
157	2021-10-11	Baseline	mild	53	f		-	0.05	-	-	0.051	1370		-	0.043	-	-	0.05	132
157	2021-12-21	3M-FU	mild	0			-	0.042	-	-	nd	nd		-	0.044	-	-	nd	nd
157	2022-10-05	12M-FU	mild	0			-	0.042	-	-	nd	nd		-	0.047	-	-	nd	nd
158	2021-07-30	Baseline	moderate	60	m		-	0.043	-	-	0.042	1427		-	0.045	-	-	0.049	130
158	2021-10-27	3M-FU	moderate	0			-	0.046	-	-	nd	nd		-	0.044	-	-	nd	nd
158	2022-08-11	12M-FU	moderate	0			-	0.042	-	-	nd	nd		-	0.042	-	-	nd	nd
159	2021-11-29	Baseline	mild	53	f		-	0.045	-	-	0.044	1330		-	0.039	-	-	0.041	130
159	2022-02-22	3M-FU	mild	0			-	0.042	-	-	nd	nd		-	0.04	-	-	nd	nd
159	2022-11-22	12M-FU	mild	0			-	0.043	-	-	nd	nd		-	0.039	-	-	nd	nd
160	2021-01-13	Baseline	severe	57	m		-	0.046	-	-	0.048	1360		-	0.045	-	-	0.048	164
160	2021-04-08	3M-FU	severe	0			-	0.044	-	-	nd	nd		-	0.042	-	-	nd	nd
160	2022-01-17	12M-FU	severe	0			-	0.041	-	-	nd	nd		-	0.043	-	-	nd	nd
161	2021-06-03	Baseline	moderate	19	f		-	0.045	-	-	0.044	1384		-	0.047	-	-	0.052	163
161	2021-08-31	3M-FU	moderate	0			-	0.044	-	-	nd	nd		-	0.042	-	-	nd	nd
161	2022-05-24	12M-FU	moderate	0			-	0.044	-	-	nd	nd		-	0.041	-	-	nd	nd
162	2021-09-16	Baseline	moderate	50	m		-	0.048	-	-	0.041	1713		-	0.049	-	-	0.055	132
162	2021-11-30	3M-FU	moderate	0			-	0.04	-	-	nd	nd		-	0.055	-	-	nd	nd
162	2022-09-08	12M-FU	moderate	0			-	0.053	-	-	nd	nd		-	0.045	-	-	nd	nd
163	2021-05-26	Baseline	severe	59	m		+	0.841	800	IgM,IgG	0.853	75.6971		+	0.612	400	IgM,IgG	0.661	36.9805
163	2021-08-09	3M-FU	severe	0			+	0.642	400	IgM,IgG	0.458	644.301		+	0.316	200	IgM,IgG	0.274	145.956
163	2022-06-13	12M-FU	severe	0			+	0.144	100	IgG	0.038	1334.21		+	0.15	100	IgG	0.052	169.659
164	2021-06-24	Baseline	moderate	52	m		+	0.844	400	IgM,IgG	1.082	65.3588		-	0.04	-	-	0.053	157
164	2021-09-09	3M-FU	moderate	0			+	0.147	100	IgG	0.045	999.248		-	0.043	-	-	nd	nd
164	2021-09-09	12M-FU
165	2021-03-16	Baseline	severe	60	m		-	0.047	-	-	0.042	1370		-	0.04	-	-	0.047	135
165	2021-06-14	3M-FU	severe	0			-	0.043	-	-	nd	nd		-	0.045	-	-	nd	nd
165	2022-03-16	12M-FU	severe	0			-	0.042	-	-	nd	nd		-	0.05	-	-	nd	nd
166	2021-12-09	Baseline	moderate	60	f		-	0.045	-	-	0.043	1344		-	0.045	-	-	0.053	165
166	2022-03-08	3M-FU	moderate	0			-	0.045	-	-	nd	nd		-	0.039	-	-	nd	nd
166	2022-11-15	12M-FU	moderate	0			-	0.048	-	-	nd	nd		-	0.041	-	-	nd	nd
167	2021-11-23	Baseline	mild	24	f		-	0.046	-	-	0.043	1679		-	0.045	-	-	0.054	165
167	2022-02-18	3M-FU	mild	0			-	0.049	-	-	nd	nd		-	0.044	-	-	nd	nd
167	2022-02-18	12M-FU
168	2022-03-18	Baseline	severe	62	f		+	0.742	800	IgM,IgG	1.018	48.1284		+	0.744	400	IgM,IgG	0.433	45.0741
168	2022-07-15	3M-FU	severe	0			+	0.241	400	IgG	0.053	1698.8		+	0.235	200	IgG	0.07	158.193
169	2021-05-20	Baseline	moderate	61	m		-	0.05	-	-	0.045	1354		-	0.047	-	-	0.042	132
169	2021-08-11	3M-FU	moderate	0			-	0.053	-	-	nd	nd		-	0.05	-	-	nd	nd
169	2022-06-29	12M-FU	moderate	0			-	0.049	-	-	nd	nd		-	0.055	-	-	nd	nd
170	2022-02-24	Baseline	mild	31	m		-	0.044	-	-	0.041	1377		-	0.043	-	-	0.049	133
170	2022-05-24	3M-FU	mild	0			-	0.046	-	-	nd	nd		-	0.05	-	-	nd	nd
171	2022-07-01	Baseline	mild	29	m		-	0.04	-	-	0.045	1703		-	0.045	-	-	0.05	133
171	2022-10-12	3M-FU	mild	0			-	0.042	-	-	nd	nd		-	0.043	-	-	nd	nd
172	2021-02-04	Baseline	severe	42	m		-	0.044	-	-	0.05	1194		-	0.043	-	-	0.053	144
172	2021-04-20	3M-FU	severe	0			-	0.043	-	-	nd	nd		-	0.04	-	-	nd	nd
173	2022-01-21	Baseline	mild	30	m		-	0.049	-	-	0.053	1394		-	0.04	-	-	0.047	164
173	2022-04-14	3M-FU	mild	0			-	0.044	-	-	nd	nd		-	0.047	-	-	nd	nd
174	2021-08-26	Baseline	moderate	48	f		-	0.049	-	-	0.049	1256		-	0.045	-	-	0.053	137
174	2021-12-01	3M-FU	moderate	0			-	0.042	-	-	nd	nd		-	0.041	-	-	nd	nd
174	2022-09-22	12M-FU	moderate	0			-	0.045	-	-	nd	nd		-	0.045	-	-	nd	nd
175	2021-06-10	Baseline	mild	31	m		-	0.043	-	-	0.042	1752		-	0.05	-	-	0.042	144
175	2021-09-22	3M-FU	mild	0			-	0.045	-	-	nd	nd		-	0.055	-	-	nd	-
175	2022-06-28	12M-FU	mild	0			-	0.044	-	-	nd	nd		-	0.044	-	-	nd	-
176	2021-03-26	Baseline	moderate	41	f		+	0.846	1600	IgM,IgG	0.873	37.7902		-	0.054	-	-	0.05	145
176	2021-07-20	3M-FU	moderate	0			+	0.435	400	IgM,IgG	0.509	647.747		-	0.051	-	-	nd	nd
176	2022-03-24	12M-FU	moderate	0			+	0.14	100	IgG	0.057	1081.95		-	0.049	-	-	nd	nd
177	2021-02-02	Baseline	moderate	84	m		-	0.047	-	-	0.043	1858		-	0.049	-	-	0.042	128
177	2021-04-26	3M-FU	moderate	0			-	0.043	-	-	nd	nd		-	0.051	-	-	nd	nd
177	2022-01-26	12M-FU	moderate	0			-	0.047	-	-	nd	nd		-	0.051	-	-	nd	nd
178	2021-04-20	Baseline	moderate	79	m		-	0.05	-	-	0.045	1518		-	0.056	-	-	0.049	127
178	2021-07-13	3M-FU	moderate	0			-	0.051	-	-	nd	nd		-	0.05	-	-	nd	nd
178	2022-04-13	12M-FU	moderate	0			-	0.052	-	-	nd	nd		-	0.045	-	-	nd	nd
179	2021-10-06	Baseline	mild	54	m		-	0.053	-	-	0.046	1354		-	0.041	-	-	0.047	130
179	2021-12-14	3M-FU	mild	0			-	0.051	-	-	nd	nd		-	0.039	-	-	nd	nd
179	2022-10-04	12M-FU	mild	0			-	0.049	-	-	nd	nd		-	0.039	-	-	nd	nd
180	2021-04-20	Baseline	moderate	48	m		-	0.044	-	-	0.054	1383		-	0.05	-	-	0.046	130
180	2021-07-21	3M-FU	moderate	0			-	0.045	-	-	nd	nd		-	0.055	-	-	nd	nd
180	2021-07-21	12M-FU
181	2021-03-31	Baseline	severe	46	m		+	0.954	1600	IgM,IgG	1.087	86.0353		-	0.051	-	-	0.05	142
181	2021-06-24	3M-FU	severe	0			+	0.442	400	IgM,IgG	0.559	530.58		-	0.046	-	-	nd	nd
181	2022-03-22	12M-FU	severe	0			+	0.137	100	IgG	0.071	1643.67		-	0.042	-	-	nd	nd
182	2021-04-21	Baseline	severe	76	m		-	0.042	-	-	0.05	1309		-	0.047	-	-	0.05	146
182	2021-07-01	3M-FU	severe	0			-	0.051	-	-	nd	nd		-	0.042	-	-	nd	nd
182	2022-04-26	12M-FU	severe	0			-	0.053	-	-	nd	nd		-	0.047	-	-	nd	nd
183	2021-08-23	Baseline	mild	27	f		+	0.834	800	IgM,IgG	1.074	86.0353		-	0.043	-	-	0.042	139
183	2021-11-12	3M-FU	mild	0			+	0.501	200	IgM,IgG	0.457	830.39		-	0.05	-	-	nd	nd
183	2022-08-18	12M-FU	mild	0			+	0.167	100	IgG	0.042	1691.91		-	0.041	-	-	nd	nd
184	2022-03-22	Baseline	mild	45	m		-	0.043	-	-	0.053	1377		-	0.049	-	-	0.043	132
184	2022-07-04	3M-FU	mild	0			-	0.045	-	-	nd	nd		-	0.056	-	-	nd	nd
185	2022-02-10	Baseline	mild	40	m		-	0.055	-	-	0.045	1454		-	0.039	-	-	0.046	133
185	2022-05-06	3M-FU	mild	0			-	0.049	-	-	nd	nd		-	0.045	-	-	nd	-
186	2021-09-06	Baseline	moderate	44	f		-	0.05	-	-	0.053	1463		-	0.039	-	-	0.043	144
186	2021-12-02	3M-FU	moderate	0			-	0.049	-	-	nd	nd		-	0.051	-	-	nd	nd
186	2022-09-01	12M-FU	moderate	0			-	0.047	-	-	nd	nd		-	0.04	-	-	nd	nd
187	2021-01-12	Baseline	moderate	84	f		-	0.051	-	-	0.049	1431		-	0.043	-	-	0.047	131
187	2021-04-21	3M-FU	moderate	0			-	0.043	-	-	nd	nd		-	0.047	-	-	nd	nd
187	2022-01-12	12M-FU	moderate	0			-	0.049	-	-	nd	nd		-	0.042	-	-	nd	nd
188	2021-04-30	Baseline	severe	44	m		+	0.809	800	IgM,IgG	0.817	161.849		+	0.842	800	IgM,IgG	0.569	45.5559
188	2021-07-28	3M-FU	severe	0			+	0.218	200	IgG	0.049	1143.98		+	0.191	100	IgG	0.171	162.625
189		Baseline		32	m
189	2022-05-05	3M-FU
189	2022-05-05	12M-FU	moderate	0			-	0.049	-	-	0.042	1277		-	0.045	-	-	0.05	130
190	2021-11-18	Baseline	mild	30	f		-	0.047	-	-	0.045	1457		-	0.044	-	-	0.053	151
190	2022-02-08	3M-FU	mild	0			-	0.048	-	-	nd	nd		-	0.049	-	-	nd	nd
191	2021-03-01	Baseline	severe	66	f		+	0.76	800	IgM,IgG	1.049	61.9128		+	0.884	800	IgM,IgG	0.275	32.3555
191	2021-05-18	3M-FU	severe	0			+	0.538	400	IgM,IgG	0.994	957.895		+	0.549	200	IgM,IgG	0.158	129.094
191	2022-02-14	12M-FU	severe	0			+	0.107	100	IgG	0.042	1316.29		+	0.239	200	IgG	0.093	170.044
192	2021-12-13	Baseline	mild	34	f		-	0.042	-	-	0.044	1373		-	0.039	-	-	0.045	136
192	2022-03-07	3M-FU	mild	0			-	0.04	-	-	nd	nd		-	0.04	-	-	nd	nd
192	2022-03-07	12M-FU
193	2022-03-24	Baseline	mild	37	m		-	0.048	-	-	0.046	1827		-	0.042	-	-	0.049	132
193	2022-06-15	3M-FU	mild	0			-	0.049	-	-	nd	nd		-	0.041	-	-	nd	nd
194	2021-04-29	Baseline	severe	53	m		+	0.737	-	-	0.712	58		+	0.759	-	-	0.925	38
194	2021-07-07	3M-FU	severe	0			-	0.045	-	-	0.045	1125		-	0.045	-	-	0.047	134
194	2022-04-19	12M-FU	severe	0			-	0.046	-	-	0.043	1267		-	0.042	-	-	0.046	131
195	2021-07-30	Baseline	severe	55	m		-	0.041	-	-	0.046	1768		-	0.041	-	-	0.039	136
195	2021-10-28	3M-FU	severe	0			-	0.044	-	-	nd	nd		-	0.047	-	-	nd	nd
195	2022-07-27	12M-FU	severe	0			-	0.043	-	-	nd	nd		-	0.04	-	-	nd	nd
196	2021-10-01	Baseline	severe	78	m		-	0.043	-	-	0.043	1466		-	0.038	-	-	0.04	128
196	2021-12-16	3M-FU	severe	0			-	0.047	-	-	nd	nd		-	0.042	-	-	nd	nd
197	2022-02-14	Baseline	mild	18	m		-	0.044	-	-	0.045	1412		-	0.05	-	-	0.048	133
197	2022-05-09	3M-FU	mild	0			-	0.043	-	-	nd	nd		-	0.039	-	-	nd	dnd
198	2021-05-06	Baseline	moderate	74	m		-	0.042	-	-	0.051	1486		-	0.05	-	-	0.052	132
198	2021-08-09	3M-FU	moderate	0			-	0.045	-	-	nd	nd		-	0.053	-	-	nd	nd
198	2022-05-20	12M-FU	moderate	0			-	0.044	-	-	nd	nd		-	0.044	-	-	nd	dnd
199	2021-03-22	Baseline	severe	76	f		+	0.916	1600	IgM,IgG	0.697	51.5745		+	0.808	800	IgA,IgM,IgG	0.751	44.3033
199	2021-07-21	3M-FU	severe	0			+	0.732	800	IgM,IgG	0.383	785.591		+	0.598	200	IgM,IgG	0.408	111.558
199	2022-03-03	12M-FU	severe	0			+	0.492	400	IgG	0.054	1285.27		+	0.162	100	IgG	0.045	147.594
200	2021-06-25	Baseline	mild	48	m		-	0.045	-	-	0.049	1389		-	0.043	-	-	0.049	133
200	2021-09-24	3M-FU	mild	0			-	0.041	-	-	nd	nd		-	0.045	-	-	nd	nd
200	2022-06-22	12M-FU	mild	0			-	0.044	-	-	nd	nd		-	0.051	-	-	nd	nd
201	2021-03-12	Baseline	moderate	63	m		-	0.041	-	-	0.044	1277		-	0.04	-	-	0.05	134
201	2021-05-31	3M-FU	moderate	0			-	0.043	-	-	nd	nd		-	0.04	-	-	nd	nd
201	2022-03-08	12M-FU	moderate	0			-	0.045	-	-	nd	nd		-	0.039	-	-	nd	nd
202	2021-03-30	Baseline	mild	52	m		-	0.046	-	-	0.043	1425		-	0.041	-	-	0.051	132
202	2021-06-22	3M-FU	mild	0			-	0.044	-	-	nd	nd		-	0.043	-	-	nd	nd
202	2022-03-29	12M-FU	mild	0			-	0.049	-	-	nd	nd		-	0.04	-	-	nd	nd
203	2021-04-27	Baseline	mild	39	m		-	0.05	-	-	0.046	1653		-	0.039	-	-	0.05	129
203	2021-07-20	3M-FU	mild	0			-	0.051	-	-	nd	nd		-	0.049	-	-	nd	nd
203	2022-04-19	12M-FU	mild	0			-	0.052	-	-	nd	nd		-	0.042	-	-	nd	nd
204	2021-04-16	Baseline	severe	65	m		+	0.844	800	IgM,IgG	0.988	68.8049		+	0.751	800	IgM,IgG	0.543	34.9571
204	2021-04-29	3M-FU	severe	0			+	0.188	200	IgG	0.075	857.958		+	0.154	200	IgG	0.069	148.268
205	2021-09-22	Baseline	moderate	50	f		-	0.052	-	-	0.045	1399		-	0.042	-	-	0.048	132
205	2022-01-12	3M-FU	moderate	0			-	0.047	-	-	nd	nd		-	0.046	-	-	nd	nd
205	2022-10-14	12M-FU	moderate	0			-	0.046	-	-	nd	nd		-	0.04	-	-	nd	nd
206	2021-02-01	Baseline	severe	62	f		+	0.841	800	IgM,IgG	1.009	93.2521		+	0.976	800	IgM,IgG	0.653	39.5114
206	2021-04-16	3M-FU	severe	0			+	0.45	400	IgM,IgG	0.449	914.178		+	0.573	400	IgM,IgG	0.234	78.6858
206	2022-01-21	12M-FU	severe	0			+	0.169	100	IgG	0.057	1417.77		+	0.126	100	IgG	0.043	148.899
207	2021-10-11	Baseline	mild	40	f		-	0.046	-	-	0.046	1454		-	0.05	-	-	0.042	132
207	2021-12-16	3M-FU	mild	0			-	0.05	-	-	nd	nd		-	0.059	-	-	nd	nd
207	2022-09-01	12M-FU	mild	0			-	ß,052	-	-	nd	nd		-	0.05	-	-	nd	nd
208	2021-02-16	Baseline	severe	55	f		+	0.999	1600	IgM,IgG	0.967	96.3736		+	0.874	800	IgM,IgG	0.462	40.0638
208	2021-04-27	3M-FU	severe	0			+	0.691	400	IgM,IgG	0.466	820.051		+	0.339	200	IgM,IgG	0.257	110.883
208	2022-01-25	12M-FU	severe	0			+	0.277	200	IgG	0.047	1274.93		+	0.121	100	IgG	0.089	171.297
209	2021-02-12	Baseline	severe	60	m		+	0.828	800	IgM,IgG	1.064	61.9128		+	0.883	1600	IgM,IgG	0.457	41.7981
209	2021-05-04	3M-FU	severe	0			+	0.516	400	IgM,IgG	0.041	778.698		+	0.542	400	IgM,IgG	0.347	111.365
209	2022-01-25	12M-FU	severe	0			+	0.215	200	IgG	0.059	1323.18		+	0.143	100	IgG	0.146	158.963
210	2021-04-27	Baseline	moderate	42	f		-	0.045	-	-	0.047	1434		-	0.04	-	-	0.049	142
210	2021-08-02	3M-FU	moderate	0			-	0.047	-	-	nd	nd		-	0.046	-	-	nd	nd
210	2022-05-17	12M-FU	moderate	0			-	0.041	-	-	nd	nd		-	0.042	-	-	nd	nd
211	2021-07-07	Baseline	mild	33	f		-	0.043	-	-	0.05	1402		-	0.043	-	-	0.054	137
211	2021-09-22	3M-FU	mild	0			-	0.045	-	-	nd	nd		-	0.046	-	-	nd	nd
211	2022-08-09	12M-FU	mild	0			-	0.05	-	-	nd	nd		-	0.044	-	-	nd	nd
212	2021-02-15	Baseline	severe	51	m		+	0.779	1600	IgA,IgM,IgG	1.01	189.832		+	0.79	800	IgM,IgG	0.665	34.0287
212	2021-09-06	3M-FU	severe	0			+	0.454	200	IgM,IgG	0.463	614.092		+	0.392	200	IgM,IgG	0.248	140.233
212	2022-02-14	12M-FU	severe	0			+	0.171	100	IgG	0.057	1269.45		+	0.189	200	IgG	0.048	142.886
213	2021-06-22	Baseline	mild	53	m		-	0.053	-	-	0.054	1354		-	0.045	-	-	0.047	123
213	2021-09-17	3M-FU	mild	0			-	0.049	-	-	nd	nd		-	0.044	-	-	nd	nd
213	2022-06-10	12M-FU	mild	0			-	0.052	-	-	nd	nd		-	0.041	-	-	nd	nd
214	2021-05-17	Baseline	moderate	51	m		-	0.052	-	-	0.048	1438		-	0.047	-	-	0.04	122
214	2021-09-27	3M-FU	moderate	0			-	0.054	-	-	nd	nd		-	0.046	-	-	nd	nd
214	2022-05-23	12M-FU	moderate	0			-	0.046	-	-	nd	nd		-	0.049	-	-	nd	nd
215	2021-04-22	Baseline	mild	72	m		-	0.044	-	-	0.048	1328		-	0.05	-	-	0.048	133
215	2021-07-06	3M-FU	mild	0			-	0.046	-	-	nd	nd		-	0.049	-	-	nd	nd
215	2022-03-31	12M-FU	mild	0			-	0.046	-	-	nd	nd		-	0.052	-	-	nd	nd
216	2021-05-31	Baseline	moderate	37	m		-	0.047	-	-	0.046	1401		-	0.045	-	-	0.053	142
216	2021-08-16	3M-FU	moderate	0			-	0.042	-	-	nd	nd		-	0.049	-	-	nd	nd
216	2022-06-16	12M-FU	moderate	0			-	0.046	-	-	nd	nd		-	0.044	-	-	nd	nd
217	2021-12-02	Baseline	moderate	59	m		-	0.047	-	-	0.045	1434		-	0.04	-	-	nd	145
217	2022-02-15	3M-FU	moderate	0			-	0.042	-	-	nd	nd		-	0.043	-	-	nd	nd
217	2022-11-22	12M-FU	moderate	0			-	0.043	-	-	nd	nd		-	0.045	-	-	nd	nd
218	2021-11-17	Baseline	moderate	84	m		+	0.455	400	IgA,IgM,IgG	1.121	296.759		-	0.044	-	-	0.046	161
218	2022-02-16	3M-FU	moderate	0			+	0.177	100	IgM,IgG	0.477	631.338		-	0.041	-	-	nd	nd
218	2022-11-15	12M-FU	moderate	0			+	0.179	100	IgG	0.122	1359.13		-	0.04	-	-	nd	nd
219	2021-05-05	Baseline	severe	65	f		-	0.044	-	-	0.043	1422		-	0.043	-	-	0.043	131
219	2021-07-28	3M-FU	severe	0			-	0.047	-	-	nd	nd		-	0.039	-	-	nd	nd
219	2021-07-28	12M-FU
220	2021-02-12	Baseline	severe	70	m		-	0.052	-	-	0.046	1322		-	0.048	-	-	0.05	120
220	2021-05-18	3M-FU	severe	0			-	0.05	-	-	nd	nd		-	0.044	-	-	nd	nd
220	2022-01-18	12M-FU	severe	0			-	0.049	-	-	nd	nd		-	0.05	-	-	nd	nd
221	2021-05-03	Baseline	moderate	36	m		-	0.045	-	-	0.043	1415		-	0.051	-	-	0.048	123
221	2021-07-26	3M-FU	moderate	0			-	0.048	-	-	nd	nd		-	0.052	-	-	nd	nd
221	2022-07-22	12M-FU	moderate	0			-	0.056	-	-	nd	nd		-	0.05	-	-	nd	nd
222	2021-10-19	Baseline	severe	71	m		-	0.046	-	-	0.047	1457		-	0.04	-	-	0.044	120
222	2022-01-20	3M-FU	severe	0			-	0.049	-	-	nd	nd		-	0.048	-	-	nd	nd
222	2022-01-20	12M-FU
223	2021-12-14	Baseline	severe	83	m		+	0.753	400	IgM,IgG	1.07	58.4667		+	0.843	800	IgM,IgG	0.246	34.4753
223	2022-03-01	3M-FU	severe	0			+	0.195	200	IgG	0.045	844.174		+	0.188	100	IgG	0.059	148.268
223	2022-03-01	12M-FU
224	2021-02-23	Baseline	severe	79	m		+	0.833	1600	IgM,IgG	1.157	138.093		+	1.104	1600	IgM,IgG	0.426	34.8246
224	2021-05-17	3M-FU	severe	0			+	0.403	400	IgM,IgG	0.379	776.208		+	0.587	400	IgM,IgG	0.152	113.615
224	2021-05-17	12M-FU
225	2021-03-16	Baseline	severe	50	f		+	0.639	800	IgM,IgG	1.014	44.6823		+	0.846	800	IgM,IgG	0.292	40.3528
225	2021-06-04	3M-FU	severe	0			+	0.169	200	IgG	0.046	558.149		+	0.242	200	IgG	0.07	153.279
226	2021-11-30	Baseline	moderate	50	m		-	0.045	-	-	0.048	1460		-	0.045	-	-	0.04	134
226	2022-02-17	3M-FU	moderate	0			-	0.05	-	-	nd	nd		-	0.047	-	-	nd	nd
226	2022-11-10	12M-FU	moderate	0			-	0.051	-	-	nd	nd		-	0.041	-	-	nd	nd
227	2022-01-19	Baseline	mild	52	m		-	0.051	-	-	0.049	1447		-	0.045	-	-	0.046	122
227	2022-04-13	3M-FU	mild	0			-	0.053	-	-	nd	nd		-	0.04	-	-	nd	-
227	2022-04-13	12M-FU
228	2021-03-29	Baseline	moderate	44	f		-	0.054	-	-	0.044	1325		-	0.055	-	-	0.049	131
228	2021-07-01	3M-FU	moderate	0			-	0.055	-	-	nd	nd		-	0.056	-	-	nd	nd
228	2022-03-24	12M-FU	moderate	0			-	0.052	-	-	nd	nd		-	0.053	-	-	nd	nd
229	2021-06-14	Baseline	severe	55	f		+	0.847	800	IgM,IgG	1.095	158.788		-	0.056	-	-	0.042	124
229	2021-08-31	3M-FU	severe	0			+	0.51	400	IgM,IgG	0.379	693.425		-	0.06	-	-	nd	nd
229	2022-07-04	12M-FU	severe	0			+	0.206	200	IgG	0.041	1276.35		-	0.053	-	-	nd	nd
230	2021-08-06	Baseline	mild	33	m		-	0.042	-	-	0.043	1541		-	0.045	-	-	0.043	133
230	2021-10-22	3M-FU	mild	0			-	0.046	-	-	nd	nd		-	0.041	-	-	nd	nd
230	2022-08-25	12M-FU	mild	0			-	0.05	-	-	nd	nd		-	0.046	-	-	nd	nd
231	2022-03-03	Baseline	mild	25	f		-	0.056	-	-	0.053	1376		-	0.046	-	-	0.047	148
231	2022-06-08	3M-FU	mild	0			-	0.042	-	-	nd	nd		-	0.043	-	-	nd	nd
232	2021-08-24	Baseline	moderate	60	m		-	0.043	-	-	0.054	1404		-	0.06	-	-	0.05	126
232	2021-11-16	3M-FU	moderate	0			-	0.046	-	-	nd	nd		-	0.049	-	-	nd	nd
232	2022-08-17	12M-FU	moderate	0			-	0.041	-	-	nd	nd		-	0.055	-	-	nd	nd
233	2021-12-02	Baseline	severe	54	m		+	0.741	400	IgM,IgG	0.953	165.687		+	0.4954	400	IgM,IgG	0.642	33.675
233	2022-03-02	3M-FU	severe	0			+	0.427	400	IgM,IgG	0.326	1307.4		+	0.433	200	IgM,IgG	0.353	92.1271
233	2022-11-08	12M-FU	severe	0			+	0.282	200	IgG	0.057	1397.08		+	0.188	100	IgG	0.097	138.287
234	2021-03-30	Baseline	severe	69	m		-	0.045	-	-	0.056	1302		-	0.054	-	-	0.052	141
234	2021-07-01	3M-FU	severe	0			-	0.039	-	-	nd	nd		-	0.058	-	-	nd	nd
234	2022-05-24	12M-FU	severe	0			-	0.044	-	-	nd	nd		-	0.051	-	-	nd	nd
235	2021-12-03	Baseline	mild	43	m		-	0.044	-	-	0.058	1503		-	0.045	-	-	0.05	127
235	2022-03-11	3M-FU	mild	0			-	0.042	-	-	nd	nd		-	0.048	-	-	nd	nd
235	2022-11-30	12M-FU	mild	0			-	0.041	-	-	nd	nd		-	0.042	-	-	nd	nd
236	2021-02-04	Baseline	severe	85	m		+	0.908	800	IgM,IgG	1.085	231.223		+	0.685	1600	IgM,IgG	0.875	35.7973
236	2021-04-26	3M-FU	severe	0			+	0.65	400	IgM,IgG	0.53	669.28		+	0.447	400	IgM,IgG	0.487	106.187
236	2022-01-24	12M-FU	severe	0			+	0.196	100	IgG	0.063	1266		+	0.208	200	IgG	0.141	175.958
237	2022-04-06	Baseline	mild	40	m		-	0.045	-	-	0.054	1483		-	0.043	-	-	0.05	134
237	2022-06-20	3M-FU	mild	0			-	0.046	-	-	nd	nd		-	0.045	-	-	nd	nd
238	2021-05-03	Baseline	severe	72	m		+	0.775	1600	IgM,IgG	1.138	203.629		+	0.845	800	IgA,IgM,IgG	0.503	32.9676
238	2021-09-21	3M-FU	severe	0			+	0.418	400	IgM,IgG	0.586	979.715		+	0.615	200	IgA,IgM,IgG	0.23	123.52
238	2022-05-27	12M-FU	severe	0			+	0.252	200	IgG	0.045	1355.69		+	0.203	200	IgG	0.041	151.463
239	2022-02-01	Baseline	mild	34	f		-	0.048	-	-	0.045	1231		-	0.043	-	-	0.043	124
239	2022-04-19	3M-FU	mild	0			-	0.052	-	-	nd	nd		-	0.047	-	-	-	nd
240	2022-08-25	Baseline	mild	30	f		-	0.051	-	-	0.043	1207		-	0.05	-	-	0.044	161
240	2022-11-16	3M-FU	mild	0			-	0.049	-	-	nd	nd		-	0.053	-	-	nd	nd
241	2022-04-20	Baseline	severe	54	m		-	0.039	-	-	0.046	951		-	0.075	-	-	0.044	124
242	2021-03-05	Baseline	severe	59	m		-	0.041	-	-	0.04	1024		-	0.069	-	-	0.038	124
243	2021-09-07	Baseline	severe	53	f		+	0.714	1600	IgM,IgG	0.726	186		+	0.661	1600	IgM,IgG	0.936	17
244	2021-05-07	Baseline	severe	54	f		-	0.044	-	-	0.045	1103		-	0.04	-	-	0.04	111
245	2021-10-06	Baseline	severe	63	m		+	0.698	3200	IgA,IgM,IgG	1.095	121		+	0.638	800	IgM,IgG	0.843	21
246	2021-10-06	Baseline	severe	73	m		-	0.042	-	-	0.046	893		-	0.057	-	-	0.041	81
247	2021-03-08	Baseline	severe	87	m		-	0.039	-	-	0.044	857		-	0.041	-	-	0.041	99
248	2021-03-31	Baseline	severe	51	f		-	0.041	-	-	0.046	1006		-	0.039	-	-	0.039	116
249	2021-11-23	Baseline	severe	67	m		-	0.042	-	-	0.039	1049		-	0.036	-	-	0.049	126
250	2021-08-03	Baseline	severe	59	m		-	0.041	-	-	0.04	1198		-	0.06	-	-	0.041	95
251	2021-03-10	Baseline	severe	85	m		+	0.57	1600	IgM,IgG	0.688	353		+	0.844	800	IgM,IgG	0.93	22
252	2021-02-17	Baseline	severe	81	m		-	0.041	-	-	0.042	1078		-	0.086	-	-	0.043	91
253	2022-01-27	Baseline	severe	58	f		-	0.037	-	-	0.045	1227		-	0.066	-	-	0.035	81
254	2021-03-31	Baseline	severe	35	m		-	0.039	-	-	0.046	1078		-	0.063	-	-	0.045	115
255	2021-01-22	Baseline	severe	65	m		-	0.04	-	-	0.043	1071		-	0.038	-	-	0.037	98
256	2021-05-11	Baseline	severe	63	m		-	0.04	-	-	0.045	1241		-	0.038	-	-	0.041	145
257	2021-04-14	Baseline	severe	66	f		+	0.538	800	IgM,IgG	0.879	367		+	0.743	800	IgA,IgM,IgG	0.78	19
258	2021-03-03	Baseline	severe	64	f		-	0.045	-	-	0.051	955		-	0.056	-	-	0.039	103
259	2021-08-16	Baseline	severe	60	m		+	0.852	1600	IgM,IgG	0.763	306		+	0.957	1600	IgM,IgG	0.842	28
260	2021-04-09	Baseline	severe	67	f		-	0.047	-	-	0.045	980		-	0.043	-	-	0.062	114
261	2021-03-17	Baseline	severe	59	m		+	0.66	800	IgM,IgG	0.906	190		+	0.727	3200	IgM,IgG	0.966	32
262	2021-04-16	Baseline	severe	60	m		+	0.741	3200	IgA,IgM,IgG	0.747	135		+	0.74	1600	IgM,IgG	0.849	28
263	2021-03-03	Baseline	severe	76	m		+	0.706	1600	IgM,IgG	0.742	382		+	0.737	800	IgM,IgG	0.744	28
264	2021-04-21	Baseline	severe	65	f		+	0.73	1600	IgM,IgG	0.684	367		+	0.835	1600	IgM,IgG	0.897	22
265	2021-05-31	Baseline	severe	48	m		-	0.046	-	-	0.052	1190		-	0.045	-	-	0.039	111
266	2021-10-21	Baseline	severe	79	f		-	0.044	-	-	0.05	1093		-	0.06	-	-	0.037	109
267	2021-06-02	Baseline	severe	75	f		-	0.041	-	-	0.041	1513		-	0.066	-	-	0.04	97
268	2021-11-12	Baseline	severe	51	m		+	0.685	1600	IgM,IgG	0.748	299		+	0.754	800	IgM,IgG	0.866	36
269	2021-10-04	Baseline	severe	57	m		-	0.045	-	-	0.04	1325		-	0.066	-	-	0.037	108
270	2021-10-27	Baseline	severe	74	m		-	0.039	-	-	0.042	1303		-	0.063	-	-	0.04	111
271	2021-01-18	Baseline	severe	35	f		-	0.04	-	-	0.044	1118		-	0.059	-	-	-	113
272	2021-02-17	Baseline	severe	89	f		-	0.05	-	-	0.043	1216		-	0.054	-	-	-	99
273	2021-02-19	Baseline	severe	60	f		+	0.639	1600	IgM,IgG	0.576	168		+	0.758	1600	IgM,IgG	0.739	22
274	2021-03-19	Baseline	severe	68	m		-	0.049	-	-	0.045	886		-	0.06	-	-	0.045	129
275	2021-03-02	Baseline	severe	72	m		-	0.053	-	-	0.042	1415		-	0.067	-	-	0.042	114
276	2021-03-03	Baseline	severe	60	m		+	0.558	1600	IgM,IgG	0.841	273		+	0.883	1600	IgM,IgG	0.952	24
277	2021-01-19	Baseline	severe	86	m		-	0.048	-	-	0.047	1451		-	0.066	-	-	0.037	110
278	2021-03-18	Baseline	severe	61	f		-	0.04	-	-	0.043	1263		-	0.063	-	-	0.044	111
279	2021-06-21	Baseline	severe	52	m		-	0.05	-	-	0.042	948		-	0.063	-	-	0.045	145
280	2021-01-21	Baseline	severe	81	f		+	0.609	1600	IgM,IgG	0.766	440		+	0.828	800	IgM,IgG	0.791	39
