# Supplementary material for: Autoantibodies to IL-1Ra and PGRN in severe COVID-19 are associated with inflammation-induced hyperphosphorylated antigen isoforms
Source: Nat Commun. 2026 May 27;17:4768. doi: 10.1038/s41467-026-73316-5 (PMC13219524; doi:10.1038/s41467-026-73316-5)
Supplement: Supplementary file 9 — Source Data [file 41467_2026_73316_MOESM9_ESM.xlsx]

## Sheet: Figure 1A
	In-house ELISA for detecting antibodies binding to IL-1Ra or PGRN in severe/critical COVID-19 patients' plasma
		anti-PGRN	anti-IL-1Ra
	neg	0.036	0.088
	pos	0.565	1.83
	1	0.038	0.061
	2	0.694	1.13
	3	0.289	1.203
	4	0.072	0.143
	5	0.057	0.081
	6	0.441	1.087
	7	0.038	0.407
	8	0.039	0.042
	9	0.256	0.934
	10	0.319	0.953
	11	0.037	0.047
	12	0.038	0.051
	13	0.058	0.055
	14	0.061	0.072
	15	0.039	0.039
	16	0.038	0.041
	17	0.036	0.059
	18	0.037	0.043
	19	0.456	0.941
	20	0.561	1.011
	21	0.3	0.955
	22	0.089	0.403
	23	0.039	0.043
	24	0.299	1.034
	25	0.037	0.041
	26	0.437	1.013
	27	0.036	0.042
	28	0.277	0.946
	29	0.066	0.04
	30	0.039	0.267

## Sheet: Figure 1B
	Native gradient PAGE and Western Blots (anti-PGRN) of patients' plasma
	Molecular weight marker sequence (in kDa; applies to all blots)
	660
	545
	232
	132
	66
	14.2

## Sheet: Figure 1C
	Isoelectric focusing (IEF*) analysis of patients' plasma and Western blots for PGRN
	*this is separates proteins based on charge, therefore no molecular markers for protein size are included in this analysis

## Sheet: Figure 1D
	Native gradient PAGE and Western Blots (anti-IL-1Ra) of patients' plasma
	Molecular weight marker sequence (in kDa; applies to all blots)
	660
	545
	232
	132
	66
	14.2

## Sheet: Figure 1E
	Isoelectric focusing (IEF*) analysis of patients' plasma and Western blots for IL-1Ra
	*this is separates proteins based on charge, therefore no molecular markers for protein size are included in this analysis

## Sheet: Figure 1F
	Antibody frequencies (absolute numbers and %) in different cohorts
		PGRN-Ab-positive total	IL-1Ra-Ab-positive total		PGRN-Ab-positive %	IL-1Ra-Ab-positive %		Total
	Severe	11	14	0	36.667	46.667	0	30
	Mild	0	0	0	0	0	0	91
	Moderate	15	5	0	12	4	0	125
	Severe	25	32	0	39.1	50	0	64
	Mild	4	0	0	5.1	0	0	79
	Moderate	1	10	0	1.27	12.66	0	79
	Severe	72	76	0	60	62.5	0	120
	long COVID	0	0	0	0	0	0	75
	sepsis	4	3	0	4.4	3.6	0	174
	2x vaccinated	0	0	0	0	0	0	40
	HC	0	0	0	0	0	0	188

## Sheet: Figure 2A
	Isoelectric focusing (IEF*) analysis and and Western blot of IL-1Ra in patients' plasma, with and w/o in vitro phosphatase treatment
	*this is separates proteins based on charge, therefore no molecular markers for protein size are included in this analysis

## Sheet: Figure 2B
	Isoelectric focusing (IEF*) analysis and and Western blot of IL-1Ra in cell lysates of HC or COVID-19 patient's monocytes transfected with constructs including alanine scanning of potential phosphorylation sites within IL-1Ra
	*this is separates proteins based on charge, therefore no molecular markers for protein size are included in this analysis

## Sheet: Figure 2C
	ELISA after three rounds of phage display selection
	OD495 of phage clones on phospho-peptide	OD495 of phage clones on native peptide	OD495 of phage clones on SA
	0.043	0.042	0.049
	0.057	0.061	0.063
	0.077	0.088	0.118
	1.561	0.078	0.049
	0.044	0.047	0.049
	1.472	1.652	1.408
	0.056	0.059	0.05
	0.062	0.075	0.066
	0.069	0.054	0.058
	1.542	1.724	1.475
	0.042	0.044	0.043
	1.534	1.555	1.598
	1.487	0.089	0.071
	0.05	0.046	0.046
	1.426	0.103	0.108
	1.62	1.899	1.519
	1.495	1.535	1.458
	1.59	1.714	1.488
	1.426	0.054	0.052
	0.11	0.123	0.126
	0.042	0.049	0.044
	0.055	0.05	0.053
	0.047	0.045	0.055
	0.052	0.053	0.051
	0.042	0.047	0.049
	0.053	0.054	0.053
	1.513	0.06	0.066
	0.048	0.044	0.058
	1.545	0.045	0.047
	1.412	0.046	0.048
	1.376	0.053	0.055
	1.561	1.586	1.591
	1.375	0.07	0.071
	1.617	1.653	1.545
	0.044	0.045	0.047
	0.044	0.042	0.046
	1.664	0.056	0.063
	0.05	0.052	0.055
	0.044	0.042	0.05
	0.047	0.048	0.053
	1.401	0.049	0.053
	0.06	0.042	0.045
	0.043	0.046	0.059
	1.532	1.682	1.518
	0.042	0.044	0.048
	1.511	1.736	1.654
	0.051	0.054	0.063
	1.53	0.059	0.058
	1.545	0.055	0.056
	0.064	0.071	0.073
	0.039	0.04	0.045
	1.463	0.05	0.055
	0.042	0.045	0.042
	0.044	0.044	0.096
	1.48	0.051	0.047
	1.535	0.055	0.051
	1.238	1.437	1.428
	0.043	0.046	0.047
	0.046	0.048	0.065
	1.408	0.045	0.045
	0.041	0.04	0.042
	1.515	1.696	1.555
	1.619	0.045	0.042
	0.051	0.05	0.05
	0.044	0.044	0.059
	0.04	0.042	0.044
	0.04	0.039	0.047
	0.045	0.042	0.048
	0.046	0.042	0.045
	1.496	0.045	0.043
	0.041	0.041	0.045
	1.573	1.729	1.501
	0.041	0.041	0.048
	1.372	0.044	0.043
	1.458	1.601	1.657
	0.049	0.045	0.047
	0.041	0.039	0.045
	0.041	0.041	0.047
	0.039	0.041	0.046
	1.548	1.637	1.487
	1.494	0.043	0.041
	1.487	0.04	0.042
	1.444	0.043	0.04
	0.047	0.044	0.048
	0.043	0.04	0.04
	0.043	0.041	0.049
	1.518	0.048	0.044
	1.563	0.051	0.046
	1.399	0.101	0.042
	0.043	0.039	0.046
	0.04	0.039	0.042
	0.043	0.041	0.044
	1.464	0.043	0.044
	1.386	0.048	0.045

## Sheet: Figure 2D
	Isoelectric focusing (IEF*) analysis and and Western blot using phage-display selected Fabs for phosphorylation isoforms of IL-1Ra
	*this is separates proteins based on charge, therefore no molecular markers for protein size are included in this analysis

[truncated: 90 more sheets: Figure 2E, Figure 3A, Figure 3B, Figure 3C, Figure 3D, Figure 3E, Figure 3F, Figure 3G, Figure 4A, Figure 4B, Figure 4C, Figure 4D, Figure 4E, Figure 4F, Figure 4G, Figure 5A, Figure 5B, Sup. Figure 1, Sup. Figure 2A, Sup. Figure 2B …]
